# Supplementary material for: Transcriptomic profiling of secukinumab-treated psoriatic arthritis reveals potential novel response-associated pathways
Source: Rheumatology (Oxford). 2026 Apr 15;65(5):keag193. doi: 10.1093/rheumatology/keag193 (PMC13218383; doi:10.1093/rheumatology/keag193)
Supplement: keag193_Supplementary_Data [file keag193_supplementary_data.zip]

Archive with 2 entries (2 files):
- rhe-25-2884-File008.docx
- rhe-25-2884-File007.xlsx
