# Supplementary material for: Transcriptomic profiling of secukinumab-treated psoriatic arthritis reveals potential novel response-associated pathways
Source: Rheumatology (Oxford). 2026 Apr 15;65(5):keag193. doi: 10.1093/rheumatology/keag193 (PMC13218383; doi:10.1093/rheumatology/keag193)
Supplement: keag193_Supplementary_Data [file keag193_supplementary_data.zip › rhe-25-2884-File007.xlsx]

## Sheet: Sheet1
Table S1: DEGs of responder vs nonresponder groups at baseline
Symbol	Expr Log Ratio	Expr p-value	adjusted p value
IGHV3-64D	6.722	1.42e-09	3.62e-06
XIST	6.312	2.98e-05	0.00367
IGHV1-46	4.795	2.2e-10	1.13e-06
MDGA1	4.422	6.01e-05	0.00533
SCN3A	4.172	3.19e-06	0.000946
IGHV5-78	3.985	0.000328	0.0152
IGKV2-30	3.914	0.000158	0.00997
IGKV2D-30	3.903	9.4e-06	0.00179
BICDL2	3.743	0.00116	0.0317
TNFRSF17	3.741	0.000121	0.00841
IGKV1D-16	3.734	0.000108	0.0078
ENSG00000288730	3.669	0.00266	0.0497
IGKV2-29	3.457	0.00255	0.0483
NT5DC4	3.435	0.000334	0.0154
IGLV3-25	3.432	0.00222	0.045
IGHA2	3.42	0.00171	0.0391
IGHV3-66	3.397	0.000471	0.019
GPR15	3.363	0.000859	0.0274
RP11_798G76	3.345	6.71e-06	0.00145
RP11_861A133	3.337	0.00138	0.0346
RP11_73O63	3.322	0.00107	0.0304
CCR9	3.281	7.21e-08	4.3e-05
ENSG00000290683	3.242	0.00176	0.0397
IGHV3-7	3.164	0.000446	0.0184
IGHV1-69D	3.151	0.000931	0.0285
PILRB	3.143	1.03e-05	0.00187
SNX29P1	3.129	1.29e-05	0.0021
EIF4A1	3.06	0.00143	0.0351
TRDJ1	3.03	0.00236	0.0463
DYNC2H1	2.98	4.39e-06	0.00119
ZDHHC11B	2.968	0.000705	0.0244
JCHAIN	2.889	0.000271	0.0136
CDH24	2.8	9.63e-05	0.00727
CORO2B	2.785	2.42e-05	0.00333
DOCK3	2.767	0.00134	0.0342
HOXB3	2.689	0.00184	0.0401
IGHE	2.687	0.00157	0.0374
COCH	2.627	0.000424	0.0178
MIR155HG	2.625	0.00181	0.0401
ENSG00000293500	2.621	0.00178	0.0398
IGHV1-69	2.602	0.000205	0.0115
NCAPG2	2.503	1.31e-08	1.44e-05
TMEM63C	2.461	0.000213	0.0118
PDE4DIPP2	2.458	4.02e-07	0.000172
PNMA3	2.399	4.12e-05	0.00433
NT5E	2.354	2.74e-08	2.22e-05
EML6	2.336	0.00228	0.0454
IGHV1-18	2.315	0.00227	0.0453
KLF8	2.286	1.78e-05	0.00257
ENSG00000291066	2.279	0.000343	0.0157
GOLGA2P10	2.267	4.68e-05	0.00463
NKD1	2.254	4.44e-05	0.00447
SMIM35	2.221	0.00113	0.0312
CCDC136	2.218	0.000751	0.0253
TRAV3	2.213	0.000575	0.0216
RP11_1399P151	2.199	4.32e-05	0.00443
HPCAL4	2.181	0.000443	0.0184
MRPL20-DT	2.173	0.00129	0.0336
MST1P2	2.165	0.000783	0.0259
MUTYH	2.161	0.000487	0.0192
GSTCD	2.106	0.00106	0.0303
OSBPL10	2.092	0.000484	0.0191
MAGI3	2.091	0.0017	0.0391
TRAV8-1	2.082	0.00192	0.0409
KIR3DL1	2.08	0.000907	0.0282
ZNF572	2.021	0.00248	0.0476
CRELD1	2.014	0.00239	0.0465
CLEC17A	2.007	0.000449	0.0185
SNX29P2	1.99	0.000165	0.0103
ZCCHC18	1.962	0.00124	0.0327
HLA-DOB	1.956	6.54e-06	0.00145
SNED1	1.955	0.000296	0.0143
FCRL1	1.949	4.08e-05	0.00433
KCNIP2	1.942	0.00147	0.0357
TRAV12-2	1.931	6.9e-06	0.00146
ADAMTSL5	1.916	0.000128	0.00871
N4BP3	1.911	1.85e-05	0.00261
RP11_452G182	1.896	9.53e-05	0.00724
SWINGN	1.891	0.000321	0.015
WNT10A	1.867	7.65e-05	0.00641
RP5_1092A34	1.863	0.000428	0.0178
TRAV8-2	1.859	0.000127	0.00871
PDE9A	1.857	0.000323	0.0151
CNTNAP1	1.846	0.000174	0.0107
PAX5	1.819	0.000121	0.00841
DNHD1	1.814	0.000474	0.019
IQCN	1.812	9.01e-06	0.00178
GIMAP5	1.786	0.000188	0.0112
RP5_894A102	1.782	0.000939	0.0286
MC1R	1.764	0.000998	0.0294
WDR86-AS1	1.757	0.000199	0.0114
TNFRSF13C	1.756	0.00253	0.0482
NPTXR	1.751	1.03e-05	0.00187
LARGE2	1.732	6.12e-06	0.00143
LINC00299	1.719	0.000256	0.0131
HOXB2	1.709	1.21e-07	6.65e-05
EBF4	1.704	0.00225	0.0451
HNRNPA1P21	1.682	0.000569	0.0216
NEIL1	1.672	0.000141	0.00914
LAMA5	1.669	0.000342	0.0157
ZNF354C	1.663	0.00229	0.0455
CDHR3	1.651	0.00171	0.0391
CD22	1.626	1.24e-05	0.00208
CELSR1	1.623	0.00142	0.0349
CTD_2547L243	1.62	2.85e-06	0.000862
CARNS1	1.612	6.44e-06	0.00145
TRAV21	1.604	0.000662	0.0236
AFF3	1.6	0.000269	0.0135
GPR55	1.599	0.00264	0.0496
N6AMT1	1.585	0.00168	0.0391
C1QTNF6	1.575	0.000452	0.0185
ARL17A	1.566	3.54e-08	2.48e-05
TTN	1.565	5.45e-05	0.00509
COBLL1	1.56	0.00177	0.0398
TRAV9-2	1.549	0.000263	0.0134
ZNF891	1.546	0.0014	0.0346
LINC00926	1.543	6.26e-05	0.00552
DZIP3	1.529	4.14e-06	0.00114
DGKH	1.524	0.000528	0.0203
MS4A1	1.523	0.000193	0.0113
TRBV30	1.517	0.00224	0.0451
TRAV8-4	1.514	0.000807	0.0265
ZNF514	1.513	0.0013	0.0338
CDC42BPG	1.502	0.00014	0.00914
PODXL2	1.496	0.00012	0.0084
SIGLEC17P	1.493	0.00198	0.0414
LINC01588	1.487	5.88e-05	0.00533
TRBV4-1	1.483	0.00139	0.0346
PER3	1.469	0.00153	0.037
CCR4	1.467	3.54e-07	0.000156
TRBV24-1	1.443	0.00236	0.0463
KIF21A	1.435	0.00108	0.0306
EPHA4	1.433	0.000378	0.0169
LINC00426	1.432	1.12e-05	0.00196
STAP1	1.423	6.79e-05	0.00591
CYB5RL	1.408	0.000285	0.0141
CXCR5	1.398	0.000562	0.0214
LINC00649	1.385	0.000949	0.0287
NIBAN3	1.382	0.000142	0.00914
BAIAP3	1.374	0.000393	0.0171
PHLDA1	1.373	0.00025	0.013
AP0010627	1.373	0.000268	0.0135
SLC2A11	1.37	0.000298	0.0144
SLFN12L	1.353	0.000308	0.0147
GDPGP1	1.349	0.000452	0.0185
RPS2P17	1.347	0.000592	0.022
PEX11A	1.344	0.000731	0.0249
SPEF2	1.337	0.00186	0.0401
SH2D1B	1.331	0.00205	0.0427
DNAJC18	1.327	0.000854	0.0273
BANK1	1.323	0.000382	0.017
ENSG00000290104	1.311	0.000132	0.0088
ENSG00000290832	1.309	0.000194	0.0113
HIC1	1.3	0.000398	0.0172
CR2	1.299	0.00039	0.0171
AEBP1	1.272	0.00175	0.0395
VSIG1	1.272	0.000108	0.0078
PAM16	1.256	0.00167	0.0389
LINC00861	1.254	2.89e-05	0.00365
SYTL2	1.231	0.000188	0.0112
ALG10B	1.228	0.00227	0.0453
PAXIP1-DT	1.226	0.00212	0.0435
IL23A	1.225	0.00224	0.0451
ENSG00000290793	1.224	0.0017	0.0391
IKZF4	1.217	0.00197	0.0414
TMEM147-AS1	1.216	0.00183	0.0401
SYNPO	1.204	0.00139	0.0346
FGFR1	1.2	0.00145	0.0353
GPR174	1.192	0.00106	0.0303
USP53	1.187	0.00116	0.0317
SLC4A7	1.184	0.00109	0.0308
ECHDC2	1.179	0.000228	0.0123
PEX6	1.173	5.89e-06	0.0014
FBF1	1.17	0.000205	0.0115
ZNNT1	1.17	0.00254	0.0483
GPR183	1.162	7.25e-05	0.00618
RP11_705C153	1.159	5.02e-05	0.00482
LMTK3	1.159	0.000181	0.0109
IL2RB	1.158	0.0017	0.0391
PDE8A	1.154	0.000965	0.0289
LRRC56	1.153	0.000456	0.0186
TMEM120B	1.15	0.000683	0.0239
MRNIP	1.149	0.00177	0.0398
AMOT	1.148	0.00121	0.032
SETD6	1.145	0.00197	0.0414
EXOG	1.136	0.00265	0.0496
SPAG5	1.13	0.000464	0.0188
PASK	1.122	4e-06	0.00114
TRBV19	1.12	0.000193	0.0113
ABCB1	1.12	0.00218	0.0442
BICDL1	1.119	4.77e-05	0.00469
ATAT1	1.103	0.00251	0.0479
ZNF761	1.101	0.000616	0.0223
ZNF548	1.092	1.34e-05	0.00216
CCL28	1.081	0.000474	0.019
ZNF853	1.08	0.000843	0.0271
SMC2	1.076	0.000455	0.0186
TRBV3-1	1.061	0.00225	0.0451
PMEPA1	1.058	0.00236	0.0463
MMP25-AS1	1.057	0.00205	0.0426
CCDC65	1.057	0.000499	0.0196
TOP3B	1.052	9.05e-05	0.00705
MCF2L	1.036	0.000578	0.0216
ATP8B2	1.034	0.000246	0.0129
ANGEL1	1.033	0.000256	0.0131
STX2	1.031	0.00104	0.0301
EDC4	1.025	0.00167	0.0389
SBK1	1.02	9.21e-05	0.00706
FAHD2B	1.017	0.000603	0.0222
RORA	1.013	0.000249	0.013
ZNHIT6	1.01	1.8e-05	0.00257
FAN1	1.003	0.00207	0.043
ZNF202	1.003	0.00181	0.04
CTB_33G101	-1.007	8.09e-05	0.00664
HAAO	-1.008	0.00189	0.0405
GSPT1	-1.012	0.000141	0.00914
KLHDC8B	-1.013	0.00218	0.0442
NUP50-DT	-1.02	0.000129	0.00871
ALDH3B1	-1.032	3.08e-08	2.26e-05
LYL1	-1.037	0.000395	0.0171
XK	-1.044	0.00129	0.0336
STMP1	-1.044	0.000226	0.0123
CD151	-1.057	0.000238	0.0126
CD33	-1.057	2.98e-05	0.00367
CTSD	-1.059	1.44e-06	0.000541
BSG	-1.06	0.00018	0.0109
SORD	-1.064	0.000479	0.0191
PINK1	-1.065	3.34e-05	0.00375
VWCE	-1.066	0.00119	0.0319
LRMDA	-1.071	0.000745	0.0252
MKRN1	-1.075	8.75e-05	0.00695
RILP	-1.077	3.29e-05	0.00373
CEBPD	-1.078	0.000253	0.0131
ENSG00000291144	-1.087	0.00236	0.0463
ADIPOR1	-1.096	0.00061	0.0223
CRISPLD2	-1.096	0.00186	0.0401
MCEMP1	-1.105	0.000727	0.0248
LINC02352	-1.11	0.000112	0.00797
RBM38	-1.114	1.41e-05	0.00223
MARVELD1	-1.117	0.000104	0.00766
BBOF1	-1.119	0.00208	0.043
MGST1	-1.123	0.000312	0.0148
EIF2AK1	-1.124	3.4e-07	0.000154
NLN	-1.127	1.8e-05	0.00257
LGALS9DP	-1.131	0.00124	0.0327
ATP5F1E	-1.137	2.79e-06	0.000859
ASGR2	-1.139	0.00175	0.0395
LGALS3	-1.139	4.68e-05	0.00463
NDST1	-1.156	9.9e-05	0.00737
FAM210B	-1.156	0.000614	0.0223
FUOM	-1.161	0.000421	0.0178
TSPAN4	-1.165	0.000386	0.0171
BCL2A1	-1.17	0.00135	0.0344
MPP1	-1.171	0.000331	0.0153
ADGRE1	-1.171	0.00212	0.0436
NCF1B	-1.172	7.13e-05	0.00611
EGFL7	-1.173	0.00141	0.0348
TMA7B	-1.176	0.00237	0.0463
MT-TT	-1.184	0.00181	0.04
PARVB	-1.185	1.54e-05	0.00231
FKBP5	-1.189	0.000844	0.0271
MMD	-1.192	0.00182	0.0401
BAG1	-1.198	0.000238	0.0126
SH3RF3	-1.198	2.72e-05	0.00356
C9orf78	-1.199	0.000293	0.0143
DPM2	-1.208	6.78e-06	0.00145
ST6GALNAC4	-1.214	2.88e-05	0.00365
HAGH	-1.215	1.44e-05	0.00224
LOC105376995	-1.219	0.000926	0.0285
RAB13	-1.221	0.00119	0.0319
YOD1	-1.222	2.52e-05	0.00343
HEBP1	-1.223	7.25e-08	4.3e-05
CD9	-1.226	0.000318	0.015
RP11_142A223	-1.226	0.000603	0.0222
HLA-G	-1.229	1.42e-05	0.00224
FKBP8	-1.233	1.05e-09	3.62e-06
FHL1	-1.239	0.00116	0.0317
GYPC	-1.24	7.08e-06	0.00147
CD68	-1.245	0.000193	0.0113
ROPN1L	-1.245	5.01e-05	0.00482
PTGS1	-1.249	0.00157	0.0374
SIAH2	-1.249	8.07e-07	0.000327
TENT5C	-1.251	0.000682	0.0239
RPS20P14	-1.257	0.0011	0.0309
SLC6A12	-1.258	0.000703	0.0244
TYMP	-1.26	0.000375	0.0168
TAL1	-1.267	0.000226	0.0123
ISCA1P1	-1.273	0.000462	0.0188
MXI1	-1.276	0.000113	0.00797
NFIX	-1.278	0.000935	0.0285
GATA1	-1.287	0.000108	0.0078
TESC	-1.289	0.000836	0.0271
FECH	-1.289	0.000483	0.0191
GPR162	-1.309	2.47e-08	2.2e-05
ENSG00000290032	-1.311	8.78e-08	5.01e-05
CDC34	-1.314	7.95e-06	0.00161
DENND3-AS1	-1.321	5.92e-05	0.00533
CHPT1	-1.324	0.000173	0.0107
TNXB	-1.327	0.00101	0.0296
UBXN6	-1.334	2.89e-07	0.000137
HMBS	-1.335	3.34e-06	0.000972
GAS2L1	-1.337	6.43e-05	0.00563
BLVRB	-1.34	3.03e-05	0.00369
TSPAN5	-1.34	0.000409	0.0174
RNF208	-1.341	0.00186	0.0401
LINC01506	-1.343	0.000763	0.0255
TCN2	-1.371	0.00172	0.0392
SHARPIN	-1.391	2.1e-07	0.000105
PTMS	-1.392	2.93e-05	0.00367
BEX3	-1.397	8.09e-09	1.13e-05
LGALS12	-1.397	0.000983	0.0292
SLC25A39	-1.399	3.86e-05	0.00425
GPX1	-1.402	9.99e-07	0.000395
TNS1	-1.403	0.0012	0.0319
SAP30	-1.41	6.55e-06	0.00145
ACKR1	-1.431	0.000202	0.0115
TPTEP1	-1.438	0.000509	0.0198
SPTB	-1.443	0.00119	0.0319
NPRL3	-1.444	1.23e-05	0.00208
GCNT2	-1.457	0.000131	0.00871
MT-TP	-1.46	0.00149	0.0363
BPGM	-1.464	0.000329	0.0152
SHTN1	-1.465	0.000769	0.0256
GPR146	-1.468	6.02e-05	0.00533
ENSG00000289546	-1.47	8.85e-05	0.00699
GUK1	-1.477	2.94e-07	0.000137
LY6G6F	-1.478	0.00184	0.0401
YBX3	-1.479	0.000117	0.00822
E2F1	-1.493	0.00019	0.0113
CKB	-1.494	9.62e-06	0.00179
LANCL3	-1.498	0.00135	0.0344
CLEC4E	-1.509	5.33e-05	0.00501
PRDX6	-1.518	8.97e-05	0.00705
DMTN	-1.543	2.1e-06	0.000675
IRS2	-1.571	8.09e-05	0.00664
CLEC1B	-1.587	1.87e-06	0.00062
GMPR	-1.59	0.000219	0.0121
IGF2BP2	-1.59	2.05e-08	1.98e-05
CYP27A1	-1.59	3.17e-05	0.0037
DCAF12	-1.591	0.000193	0.0113
SERINC2	-1.596	5.53e-06	0.00133
NUDT4P2	-1.602	0.000211	0.0117
HYAL3	-1.604	3.04e-05	0.00369
USP7-AS1	-1.638	0.000199	0.0114
NT5M	-1.643	0.000404	0.0173
C4B	-1.673	0.00157	0.0374
APCDD1	-1.673	9.86e-05	0.00737
PCYT1B	-1.675	0.000931	0.0285
CD300H	-1.676	0.000398	0.0172
MARCO	-1.72	2.56e-08	2.2e-05
GLRX5	-1.734	2.07e-07	0.000105
TUBB6	-1.765	6.32e-08	4.06e-05
SLC4A1	-1.777	0.00221	0.0449
SLC14A1	-1.778	8.51e-05	0.0068
RP11_798K235	-1.779	0.000728	0.0248
LOC105379392	-1.784	0.00182	0.0401
ORM2	-1.792	0.000111	0.00793
CTNNAL1	-1.823	2.5e-09	4.28e-06
CLC	-1.826	0.000703	0.0244
HBM	-1.834	1.53e-09	3.62e-06
MEST	-1.849	2.71e-05	0.00356
DPCD	-1.852	6.61e-06	0.00145
RUNDC3A	-1.888	2.15e-09	4.14e-06
SP2-DT	-1.937	0.00125	0.0329
NID1	-1.944	2.98e-08	2.26e-05
ORM1	-2.001	5.4e-06	0.00133
FSTL1	-2.005	0.00126	0.0331
LOC107984948	-2.02	2.23e-05	0.0031
AHSP	-2.023	0.00157	0.0374
TNXA	-2.023	0.000128	0.00871
SLC6A8	-2.037	2.1e-07	0.000105
TMEM158	-2.05	1.27e-05	0.00208
CLEC2L	-2.065	0.000613	0.0223
OR2W3	-2.087	0.00224	0.0451
CTD_3154N52	-2.101	5.61e-05	0.00518
PLEK2	-2.154	3.17e-05	0.0037
KLF1	-2.175	1.66e-05	0.00246
HBQ1	-2.196	4.25e-08	2.85e-05
ANG	-2.251	3.02e-11	2.33e-07
LINC01560	-2.322	0.000226	0.0123
ENSG00000291077	-2.369	8.27e-05	0.00668
KLC3	-2.381	1.85e-06	0.00062
SELENBP1	-2.386	0.000854	0.0273
BCAM	-2.39	0.000273	0.0136
RAB3IL1	-2.397	9.37e-05	0.00715
GYPB	-2.41	0.000176	0.0108
HBD	-2.568	0.000608	0.0223
TMPRSS9	-2.57	4.03e-05	0.00432
SGIP1	-2.711	0.000308	0.0147
MT-TK	-2.792	0.000788	0.026
PDZD2	-2.863	0.00161	0.0379
ABCG2	-3.045	0.000249	0.013
HDAC2-AS2	-3.185	0.000524	0.0202
KRT1	-3.33	1.65e-09	3.62e-06
PRKY	-3.463	1.51e-08	1.55e-05
IL34	-3.606	9.13e-06	0.00178
CCL23	-3.896	0.000273	0.0136
LINC00278	-3.919	0.00119	0.0319
TFF3	-3.993	7.49e-05	0.00632
HLA-J	-5.083	0.000244	0.0128
RAP1GAP	-5.319	6.16e-19	9.5e-15
ZFY	-5.434	1.11e-08	1.37e-05
AREG	-5.533	0.00095	0.0287
KDM5D	-5.743	0.000495	0.0195
TXLNGY	-5.763	1.05e-05	0.00188
LOC105377225	-5.906	4.37e-05	0.00443
FAM3B	-11.236	3.59e-05	0.00398

## Sheet: Sheet2
Table S2: DEGs of responder vs nonresponder groups after 3months
Symbol	Expr Log Ratio	Expr p-value	adjusted p value
XIST	6.384	7.26e-09	9.76e-06
HYPK	5.166	0.00027	0.0138
LOC155060	4.912	0.000336	0.0157
IGHV3-64D	4.67	6.96e-06	0.00125
LA16C_312E84	4.549	0.000162	0.00963
MDGA1	4.435	3.55e-05	0.0038
IGHV5-78	4.26	0.000114	0.00761
AJ00314711	4.226	2.86e-05	0.00331
NT5DC4	4.201	1e-05	0.0016
LRRN3	3.932	0.000481	0.0202
KCNH8	3.757	0.00128	0.037
MYO1B	3.722	0.000735	0.026
IGHV3-53	3.655	0.000386	0.0174
SCN3A	3.633	9.64e-05	0.00703
RP11_499P202	3.63	6.26e-05	0.00531
PILRB	3.147	4.61e-06	0.000918
STX16-NPEPL1	3.018	0.00104	0.0323
MIR5195	2.995	0.000216	0.0119
IGHV1-46	2.962	3.58e-05	0.0038
IGHV3-66	2.932	0.00149	0.0406
SNX29P1	2.899	4.04e-05	0.00404
HOXB3	2.805	0.000535	0.0213
ADAMTS13	2.7	0.00132	0.0377
ATP6V1G2	2.604	0.00161	0.0429
FXYD2	2.598	0.00157	0.0422
DYNC2H1	2.55	1.53e-05	0.00214
CORO2B	2.536	0.00012	0.00788
LINC00342	2.53	0.000591	0.0227
NLRP9P1	2.525	0.000645	0.0236
MRPL20-DT	2.427	0.000309	0.0148
EML6	2.426	0.00171	0.0437
KCNIP2	2.409	6.89e-05	0.00564
FSD1	2.384	0.00206	0.0486
NCAPG2	2.363	1.65e-08	1.77e-05
ENSG00000291066	2.322	0.000165	0.00968
LRP5L	2.317	0.000399	0.0178
RP11_798G76	2.293	0.00154	0.0416
RP11_452G182	2.283	1.92e-06	0.000572
SMIM35	2.239	0.000563	0.0218
PPFIBP1	2.117	0.00146	0.04
MST1P2	2.11	0.00141	0.0392
SNX29P2	2.098	8.69e-05	0.00654
IFI30	2.069	0.00121	0.0357
RIC3	2.068	0.000128	0.0083
ERFL	2.048	0.00123	0.0362
ADCY10P1	2.041	0.000935	0.0302
CCR9	2.035	0.000486	0.0203
WASH2P	2.012	0.000413	0.0182
PDE9A	1.978	0.000101	0.00723
LARGE2	1.97	1.29e-07	8.68e-05
NKD1	1.933	0.000305	0.0147
KIR3DL1	1.932	0.00118	0.0354
PAX5	1.925	2.36e-05	0.00295
PAQR6	1.919	0.00053	0.0212
KLF8	1.906	0.00021	0.0117
NT5E	1.898	2.41e-06	0.000634
CD200	1.803	0.000856	0.0286
RP11_326C315	1.797	0.000164	0.00967
PDE4DIPP2	1.765	0.000103	0.00731
HLA-DOB	1.735	3.59e-05	0.0038
CLEC17A	1.731	0.00169	0.0436
TRAV12-2	1.726	2.48e-05	0.00301
AC00756610	1.716	0.00184	0.0459
TRAV8-2	1.694	0.000234	0.0127
SH3BP5-AS1	1.679	0.000148	0.00899
GOLGA2P10	1.669	0.00167	0.0435
RP11_1399P151	1.662	0.00141	0.0392
DNHD1	1.631	0.00109	0.0336
STAP1	1.631	2.63e-06	0.000653
MC1R	1.63	0.00169	0.0436
LOC107985563	1.628	0.000557	0.0217
LINC00926	1.624	1.31e-05	0.00191
MS4A1	1.616	3.82e-05	0.00394
ENSG00000293107	1.612	6.89e-05	0.00564
ZNF354C	1.598	0.00204	0.0483
CR2	1.597	7.64e-06	0.00132
PYGM	1.586	0.00141	0.0392
GIMAP5	1.583	0.000562	0.0218
ADAMTSL5	1.582	0.000912	0.0298
DDX12P	1.582	0.000961	0.0308
NIBAN3	1.548	9.98e-06	0.0016
ABCC2	1.547	0.00169	0.0436
TRAV21	1.541	0.000589	0.0226
NEIL1	1.533	0.000318	0.0151
N4BP3	1.528	0.000369	0.0168
TMEM147-AS1	1.52	7.69e-05	0.00613
VAMP1	1.507	0.00014	0.00874
MRPS5	1.489	0.0008	0.0274
CD22	1.487	3.19e-05	0.00355
PODXL2	1.481	0.000111	0.00757
CNTNAP1	1.479	0.00177	0.0446
IQCN	1.478	0.000197	0.0111
HCG27	1.448	0.000109	0.00746
FCRL1	1.443	0.00156	0.0419
HOXB2	1.413	3.36e-06	0.000774
POLR2J3-UPK3BL2	1.411	0.00204	0.0483
ENSG00000290104	1.39	3.39e-05	0.00371
BANK1	1.35	0.00016	0.00961
ZNF816	1.327	3.55e-05	0.0038
CCDC18	1.321	0.00146	0.0399
RPS2P17	1.317	0.000565	0.0218
LINC01588	1.281	0.000325	0.0153
CCR4	1.272	3.42e-06	0.000776
ARL17A	1.27	3.91e-06	0.00085
CXCR5	1.265	0.00116	0.035
IL1R1	1.263	0.000606	0.0229
NPIPB11	1.259	0.00168	0.0436
FTX	1.241	0.000973	0.0311
STX2	1.224	4.9e-05	0.00462
ZNF419	1.223	0.000415	0.0182
VNN3P	1.22	0.00212	0.0494
RP11_296A185	1.216	0.00102	0.0319
LINC01270	1.203	0.00127	0.0368
PHLDA1	1.19	0.000816	0.0276
ENSG00000290793	1.188	0.0017	0.0437
ENSG00000290832	1.176	0.000488	0.0203
ZNF331	1.173	0.000109	0.00746
NELL2	1.167	0.000848	0.0284
ZSCAN12	1.165	0.00128	0.037
PEX6	1.164	2.71e-06	0.000653
SETD6	1.164	0.000977	0.0311
NLRP6	1.156	0.00192	0.0467
CARNS1	1.15	0.000791	0.0272
SLC2A11	1.136	0.00187	0.0463
LINC00861	1.127	9.03e-05	0.00674
COX10-DT	1.118	0.00143	0.0394
AC097382.3	1.114	0.000174	0.0101
RP4_773N104	1.107	0.00163	0.0429
GPR18	1.088	0.000452	0.0194
INTS6L	1.08	0.00204	0.0483
DZIP3	1.07	0.00069	0.0249
ZNF761	1.062	0.000551	0.0216
RP11_242D81	1.057	0.000352	0.0162
ECHDC2	1.056	0.000629	0.0233
SYTL2	1.055	0.000817	0.0276
TRMT13	1.037	0.00103	0.0322
CAPRIN2	1.03	0.000522	0.0211
TASOR2	1.023	0.000715	0.0254
ZNF558	1.017	0.00142	0.0393
TLR10	1.013	0.00071	0.0254
CTD_2547L243	1.005	0.00211	0.0494
ENSG00000290032	-1.005	1.84e-05	0.0025
C15orf61	-1.009	0.000302	0.0146
RBM38	-1.011	3.94e-05	0.004
SLC48A1	-1.017	6.04e-07	0.000263
PHOSPHO1	-1.02	0.000699	0.0251
ZDHHC2	-1.02	0.000119	0.00785
CTB_33G101	-1.023	2.09e-05	0.00272
SERF2	-1.028	0.00035	0.0161
VAMP5	-1.03	0.00163	0.0429
CDKN1A	-1.034	6.06e-05	0.00528
BAD	-1.035	1.87e-06	0.000568
CD9	-1.039	0.00141	0.0392
UBE2SP1	-1.053	0.000539	0.0214
HLA-G	-1.07	7.73e-05	0.00613
LGALS9	-1.07	2.44e-06	0.000634
MXI1	-1.074	0.000707	0.0253
XK	-1.078	0.000525	0.0211
LGALS3	-1.085	5.31e-05	0.00489
CYP4F22	-1.086	0.00194	0.0471
FECH	-1.108	0.00178	0.0448
ZNF542P	-1.111	2.24e-05	0.00284
ADIPOR1	-1.112	0.000288	0.0142
TMEM86B	-1.114	0.000518	0.0209
LYL1	-1.12	6.63e-05	0.00554
ATP5F1E	-1.125	1.34e-06	0.000442
FHL1	-1.127	0.00202	0.0482
RPL21P46	-1.127	4.37e-05	0.00426
RPL21P80	-1.134	2.43e-05	0.00299
BBOF1	-1.14	0.00112	0.0342
CDKN1C	-1.144	0.00187	0.0462
TSPAN5	-1.145	0.00163	0.0429
ENSG00000289135	-1.15	0.000131	0.00837
MYL4	-1.151	0.000391	0.0175
CTSD	-1.152	4.63e-08	4.15e-05
SMOX	-1.154	0.000713	0.0254
RPL21P19	-1.155	4.11e-06	0.000857
GATA1	-1.159	0.000275	0.0141
SLC6A12	-1.162	0.000892	0.0294
NCF1B	-1.163	3.95e-05	0.004
HMBS	-1.169	2.17e-05	0.00277
PTMS	-1.172	0.000242	0.013
GCNT2	-1.178	0.00115	0.0348
MARCHF2	-1.19	0.00212	0.0495
PLAAT3	-1.19	0.00049	0.0203
MTURN	-1.195	0.00111	0.0339
RILP	-1.197	1.47e-06	0.000466
CHPT1	-1.204	0.00037	0.0168
ASGR2	-1.209	0.000527	0.0211
FAM20C	-1.215	0.000349	0.0161
SLC38A5	-1.216	1.17e-05	0.00178
GFUS	-1.22	2.41e-06	0.000634
CD68	-1.225	0.000129	0.00833
TESC	-1.227	0.000919	0.0299
LINC01506	-1.231	0.00129	0.037
SIAH2	-1.234	3.69e-07	0.000192
H2BC11	-1.236	4.43e-05	0.00426
TUBB6	-1.238	6.17e-05	0.00531
BAG1	-1.243	7.02e-05	0.00571
GNG11	-1.26	0.000751	0.0264
RAB13	-1.26	0.000496	0.0205
NID1	-1.267	0.000145	0.00889
SLITRK4	-1.268	0.00101	0.0319
EGFL7	-1.27	0.000323	0.0152
DPM2	-1.272	7.68e-07	0.000317
TNXB	-1.28	0.000903	0.0296
FAM210B	-1.297	6.25e-05	0.00531
HEBP1	-1.306	1.85e-09	3.72e-06
FOLR2	-1.312	0.000605	0.0229
FKBP8	-1.313	1.28e-11	4.12e-08
ENSG00000291221	-1.32	0.000547	0.0215
TCN2	-1.322	0.00161	0.0429
HAGH	-1.33	7.49e-07	0.000317
TYMP	-1.331	8.99e-05	0.00674
MAP3K7CL	-1.336	0.000543	0.0214
CKB	-1.338	3.17e-05	0.00355
VWCE	-1.342	2.03e-05	0.00269
DCAF12	-1.347	0.00101	0.0317
MMD	-1.347	0.000239	0.0129
CDC34	-1.371	1.19e-06	0.000407
BLVRB	-1.378	7.8e-06	0.00134
TAL1	-1.38	2.87e-05	0.00331
PBX1	-1.382	0.00209	0.0491
TMA7B	-1.386	0.000197	0.0111
ALOX12	-1.395	0.00209	0.0491
GPR146	-1.407	5.87e-05	0.00523
LOC105376995	-1.43	5.97e-05	0.00528
PARVB	-1.43	5.29e-08	4.49e-05
CLEC1B	-1.433	6.98e-06	0.00125
GYPC	-1.433	6.3e-08	4.94e-05
SCN1B	-1.438	0.000242	0.013
GPX1	-1.44	1.64e-07	0.000101
GUCY1B1	-1.449	0.00114	0.0347
MISP3	-1.449	0.000514	0.0209
UBXN6	-1.457	5.26e-09	7.7e-06
ZNF503	-1.462	0.00047	0.0199
PTGS1	-1.472	0.000103	0.00729
PTCRA	-1.476	0.000139	0.00873
GMPR	-1.494	0.000296	0.0145
CYP27A1	-1.497	4.41e-05	0.00426
IGF2BP2	-1.498	3.45e-08	3.48e-05
MEST	-1.498	0.000304	0.0147
ST6GALNAC4	-1.506	6.44e-08	4.94e-05
GAS2L1	-1.508	2.66e-06	0.000653
DMTN	-1.51	1.31e-06	0.00044
YBX3	-1.514	3.94e-05	0.004
C1orf198	-1.529	0.00119	0.0355
GLRX5	-1.546	1.37e-06	0.000442
SLC25A39	-1.546	2.13e-06	0.000602
TPTEP1	-1.546	9.79e-05	0.00711
C4A	-1.551	0.002	0.0481
SERINC2	-1.551	3.95e-06	0.00085
SHARPIN	-1.553	1.54e-09	3.54e-06
SLC14A1	-1.556	0.000336	0.0157
C4B	-1.558	0.00188	0.0463
NPRL3	-1.564	7.88e-07	0.000318
RP11_798K235	-1.577	0.00158	0.0423
GUK1	-1.584	9.86e-09	1.22e-05
ANG	-1.602	3.33e-07	0.000185
HYAL3	-1.604	1.09e-05	0.0017
CTD_3154N52	-1.605	0.00132	0.0376
ANKRD9	-1.61	0.000641	0.0236
ORM2	-1.613	0.000283	0.0141
PRDX6	-1.62	1.32e-05	0.00191
AC0931591	-1.626	9.53e-05	0.00698
ENSG00000289546	-1.686	2.98e-06	0.000696
DPCD	-1.694	1.63e-05	0.00226
USP7-AS1	-1.707	5.05e-05	0.00471
BEX3	-1.718	1.28e-13	1.03e-09
CTNNAL1	-1.724	2.85e-09	5.11e-06
MARCO	-1.728	4.68e-09	7.55e-06
MAGIX	-1.729	0.000402	0.0178
LINC00853	-1.739	8.56e-05	0.00652
NT5M	-1.742	9.38e-05	0.0069
SPTB	-1.751	4.39e-05	0.00426
E2F1	-1.755	3.87e-06	0.00085
EXOC3L1	-1.757	0.000265	0.0137
AQP10	-1.779	0.000925	0.0301
PCYT1B	-1.81	0.000176	0.0101
PLEK2	-1.833	0.000202	0.0114
SLC6A8	-1.844	9.7e-07	0.000364
CD300H	-1.884	2.93e-05	0.00335
CMTM5	-1.904	0.000873	0.029
THEM5	-1.92	0.000453	0.0194
PTP4A2P2	-1.921	6.16e-05	0.00531
RAB3IL1	-1.93	0.00099	0.0312
KLF1	-1.939	6.25e-05	0.00531
TREML1	-1.969	0.00138	0.0389
LOC105379392	-1.979	0.00026	0.0136
RNF208	-1.985	1.76e-06	0.000546
VMO1	-1.995	0.000929	0.0301
ORM1	-1.997	2.25e-06	0.000624
LY6G6F	-2.013	1.09e-05	0.0017
LANCL3	-2.02	4.35e-06	0.000876
MPIG6B	-2.026	0.000804	0.0274
HBM	-2.079	9.36e-13	3.77e-09
BCAM	-2.119	0.000714	0.0254
LINC01560	-2.133	0.000338	0.0158
FSTL1	-2.201	0.000227	0.0124
RUNDC3A	-2.214	2.59e-13	1.39e-09
LOC107984948	-2.228	1.1e-06	0.000394
TMEM158	-2.262	5.38e-07	0.000263
KLC3	-2.387	5.98e-07	0.000263
PLAAT1	-2.397	0.00072	0.0255
HBQ1	-2.407	3.66e-10	9.82e-07
CLEC2L	-2.506	2.11e-05	0.00272
TMPRSS9	-2.519	2.69e-05	0.00317
ENSG00000291077	-2.578	7.36e-06	0.00129
CAV2	-2.611	0.000471	0.0199
LINC01750	-2.939	0.000202	0.0114
PDZD2	-2.95	0.000594	0.0227
KRT1	-3.007	1.31e-08	1.51e-05
MAOB	-3.099	0.000705	0.0253
PGM5	-3.136	0.000754	0.0264
ACHE	-3.263	0.000101	0.00723
PRKY	-3.276	4e-08	3.79e-05
ERFE	-3.733	0.000435	0.0189
BCORP1	-4.237	0.000954	0.0307
RAP1GAP	-4.403	1.9e-14	3.06e-10
HLA-J	-4.537	0.000598	0.0228
LOC105377225	-5.092	0.00103	0.0322
LINC00278	-5.098	0.000131	0.00837
ZFY	-5.439	1.63e-07	0.000101
KDM5D	-5.799	0.000847	0.0284
TXLNGY	-5.98	2.41e-05	0.00299

## Sheet: Sheet3
Table S3: Common DEGs of responder vs nonresponder groups at both timepoints
SYMBOL	log2FoldChange_BL	padj_baseline	log2FoldChange_3m	padj_3months
IGHV3-64D	6.72194	3.6233e-06	4.66976	0.00124904
XIST	6.31211	0.00367489	6.38384	9.75829e-06
IGHV1-46	4.7945	1.13096e-06	2.96179	0.00380225
MDGA1	4.42186	0.00533427	4.43463	0.00380225
SCN3A	4.17241	0.000945801	3.63343	0.0070337
IGHV5-78	3.98474	0.0152056	4.25993	0.00760976
NT5DC4	3.43519	0.0153521	4.20115	0.00160396
IGHV3-66	3.39725	0.0189808	2.93188	0.0406186
	3.34517	0.00145042	2.29277	0.0415717
CCR9	3.28137	4.29526e-05	2.03466	0.0202901
PILRB	3.14328	0.00187139	3.1472	0.000918013
	3.1292	0.00210005	2.89895	0.00404095
DYNC2H1	2.97987	0.00118795	2.55018	0.00214153
CORO2B	2.78496	0.00333142	2.53601	0.00788062
HOXB3	2.68887	0.0400996	2.80515	0.0212955
NCAPG2	2.5033	1.43954e-05	2.36285	1.77363e-05
	2.45791	0.000172238	1.76452	0.00730963
NT5E	2.35443	2.22202e-05	1.89796	0.000634018
EML6	2.33606	0.045369	2.42552	0.0437326
KLF8	2.2861	0.00257328	1.90614	0.0117318
	2.27856	0.0156747	2.32161	0.00967922
	2.26663	0.00462615	1.66949	0.0435134
NKD1	2.25416	0.00447208	1.93256	0.0146965
SMIM35	2.22104	0.0311766	2.23864	0.0218241
	2.1991	0.00443374	1.66167	0.0391529
	2.17337	0.0335878	2.42743	0.0148024
	2.16463	0.0259412	2.10962	0.0391529
KIR3DL1	2.07969	0.0282405	1.93198	0.0354271
CLEC17A	2.00728	0.0184727	1.73088	0.0435979
	1.99041	0.0103236	2.09777	0.00654473
HLA-DOB	1.95578	0.00145042	1.73471	0.00380225
FCRL1	1.94914	0.00432749	1.4427	0.0418767
KCNIP2	1.9422	0.0357438	2.40866	0.00563892
TRAV12-2	1.93123	0.00145613	1.72561	0.00301252
ADAMTSL5	1.91553	0.00871129	1.58183	0.0298331
N4BP3	1.91073	0.00261326	1.52837	0.0168107
RPS2P40	1.89573	0.00723692	2.28313	0.000571792
TRAV8-2	1.85892	0.00871129	1.69449	0.0127258
PDE9A	1.8574	0.0150535	1.97824	0.00723192
CNTNAP1	1.84643	0.0106965	1.47904	0.0446113
PAX5	1.81917	0.00840591	1.92508	0.00295448
DNHD1	1.81371	0.0189808	1.63097	0.0336045
IQCN	1.81223	0.0017794	1.47817	0.0111312
GIMAP5	1.78625	0.0112459	1.58319	0.0218241
MC1R	1.76384	0.0294159	1.63022	0.0435979
LARGE2	1.73198	0.00142885	1.97043	8.6837e-05
HOXB2	1.70884	6.65346e-05	1.41277	0.00077384
NEIL1	1.67163	0.00914166	1.5334	0.0150562
ZNF354C	1.66277	0.0454672	1.59779	0.0483044
CD22	1.6258	0.00207851	1.48738	0.00354846
	1.61998	0.00086225	1.00529	0.0494157
CARNS1	1.61243	0.00145042	1.15023	0.0272489
TRAV21	1.60442	0.023563	1.54135	0.0226477
ARL17B	1.56559	2.47702e-05	1.26985	0.000849682
ARL17B	1.56559	2.47702e-05	1.26985	0.000849682
ARL17A	1.56559	2.47702e-05	1.26985	0.000849682
ARL17A	1.56559	2.47702e-05	1.26985	0.000849682
LINC00926	1.54334	0.00551711	1.62395	0.00191385
DZIP3	1.52884	0.00114065	1.06956	0.0248917
MS4A1	1.52306	0.0112513	1.61589	0.00394256
PODXL2	1.49609	0.00840152	1.48082	0.00757188
LINC01588	1.48742	0.0053289	1.28097	0.0152833
LINC01588	1.48742	0.0053289	1.28097	0.0152833
LINC01599	1.48742	0.0053289	1.28097	0.0152833
LINC01599	1.48742	0.0053289	1.28097	0.0152833
CCR4	1.46723	0.000155825	1.27177	0.000775694
STAP1	1.42273	0.00591474	1.63092	0.000652673
CXCR5	1.39839	0.0213715	1.26529	0.035006
NIBAN3	1.38234	0.00914166	1.54824	0.00160396
PHLDA1	1.37253	0.0129776	1.19027	0.0276297
SLC2A11	1.36969	0.0143812	1.13619	0.0462572
RPS2P17	1.3471	0.0219673	1.31728	0.0218358
BANK1	1.32292	0.016994	1.34985	0.00960536
	1.31107	0.00879691	1.38969	0.00370858
	1.30909	0.011261	1.1757	0.0203255
CR2	1.29898	0.0171237	1.59683	0.00132402
LINC00861	1.25428	0.00365405	1.12741	0.00673795
SYTL2	1.23102	0.0112459	1.05471	0.0276297
	1.22406	0.0390935	1.18799	0.0436513
TMEM147-AS1	1.21577	0.0400996	1.51994	0.00613465
ECHDC2	1.17879	0.0122774	1.05636	0.0233447
PEX6	1.17316	0.0013965	1.16412	0.000652673
SETD6	1.14527	0.0414252	1.16432	0.031088
ZNF765-ZNF761	1.10075	0.0223393	1.06199	0.0215631
ZNF765-ZNF761	1.10075	0.0223393	1.06199	0.0215631
ZNF761	1.10075	0.0223393	1.06199	0.0215631
ZNF761	1.10075	0.0223393	1.06199	0.0215631
STX2	1.03127	0.0300781	1.22383	0.00462038
RPS9P4	-1.00658	0.0066354	-1.02336	0.00271921
LYL1	-1.03721	0.0171484	-1.12026	0.00554406
XK	-1.04352	0.033588	-1.07825	0.0210955
CTSD	-1.05885	0.000541445	-1.15187	4.1505e-05
VWCE	-1.06565	0.0319438	-1.3417	0.00268958
RILP	-1.07677	0.0037327	-1.19708	0.000465935
ADIPOR1	-1.09592	0.0222673	-1.11243	0.0141766
RBM38	-1.11367	0.00223293	-1.01124	0.00399867
BBOF1	-1.11917	0.0429598	-1.13952	0.0342387
ATP5F1E	-1.13704	0.000859459	-1.12512	0.000441502
ASGR2	-1.13873	0.039532	-1.20852	0.0211338
LGALS3	-1.13913	0.00462615	-1.08493	0.00489341
FAM210B	-1.15644	0.0223259	-1.29662	0.00530978
NCF1B	-1.17209	0.00610757	-1.16305	0.00399867
EGFL7	-1.17258	0.0348165	-1.27023	0.0152454
TMA7B	-1.17556	0.0463196	-1.38573	0.0111312
PARVB	-1.18461	0.00230665	-1.43043	4.48735e-05
MMD	-1.19199	0.0400996	-1.34694	0.0128766
BAG1	-1.19811	0.012553	-1.24341	0.00571215
DPM2	-1.20789	0.00145042	-1.27235	0.000317416
ST6GALNAC4	-1.21417	0.00365405	-1.50594	4.94401e-05
HAGH	-1.21498	0.00223626	-1.33013	0.000317416
LOC105376995	-1.21932	0.0284834	-1.43022	0.00527618
RAB13	-1.22135	0.0319438	-1.25979	0.0204957
HEBP1	-1.22263	4.29526e-05	-1.3064	3.72173e-06
CD9	-1.22578	0.0150106	-1.03904	0.0391529
HLA-G	-1.22894	0.00223626	-1.06995	0.00613465
FKBP8	-1.23294	3.6233e-06	-1.31252	4.11807e-08
FHL1	-1.23851	0.0317071	-1.12654	0.0482118
GYPC	-1.24	0.00147352	-1.43295	4.94401e-05
CD68	-1.24467	0.0112513	-1.22463	0.00832942
PTGS1	-1.24859	0.0374311	-1.47156	0.00729113
SIAH2	-1.24865	0.000327128	-1.23378	0.000191812
SLC6A12	-1.25833	0.0243946	-1.16216	0.0294148
TYMP	-1.25989	0.0168121	-1.33074	0.00673795
TAL1	-1.26707	0.0122774	-1.38002	0.00330553
MXI1	-1.27645	0.0079749	-1.07386	0.0253124
GATA1	-1.28679	0.00780468	-1.1588	0.0140714
TESC	-1.28901	0.0271492	-1.22691	0.0299358
FECH	-1.2894	0.0191243	-1.10789	0.0448084
	-1.31103	5.01398e-05	-1.00548	0.00249869
CDC34	-1.31422	0.00161318	-1.37098	0.000407366
CHPT1	-1.32398	0.0106965	-1.20441	0.0168193
TNXB	-1.32651	0.0296277	-1.2796	0.0295981
UBXN6	-1.3344	0.000137366	-1.4569	7.70249e-06
HMBS	-1.33482	0.000972108	-1.1689	0.0027732
GAS2L1	-1.33712	0.00563436	-1.50762	0.000652673
BLVRB	-1.33973	0.00369373	-1.37768	0.00133705
TSPAN5	-1.34015	0.0174071	-1.14533	0.0428678
RNF208	-1.34102	0.0400996	-1.98466	0.00054559
	-1.34266	0.025508	-1.23104	0.0370154
TCN2	-1.37123	0.0392	-1.32241	0.0428678
SHARPIN	-1.39113	0.000104591	-1.55264	3.53914e-06
PTMS	-1.39209	0.00367017	-1.17203	0.012957
BEX3	-1.39725	1.13323e-05	-1.7184	1.03415e-09
SLC25A39	-1.39937	0.0042543	-1.5465	0.000602181
GPX1	-1.40227	0.000394688	-1.44015	0.00010146
	-1.43771	0.0198016	-1.54552	0.00711192
SPTB	-1.44348	0.0319438	-1.75135	0.00426232
NPRL3	-1.4435	0.00207851	-1.56406	0.000317735
GCNT2	-1.45705	0.00871129	-1.17813	0.0347515
GPR146	-1.46794	0.00533427	-1.40725	0.0052305
	-1.4697	0.0069933	-1.68647	0.000696077
GUK1	-1.47672	0.000137366	-1.58414	1.22222e-05
LY6G6F	-1.47811	0.0400996	-2.01341	0.00169531
YBX3	-1.47854	0.00821662	-1.5135	0.00399867
E2F1	-1.49342	0.0112513	-1.75516	0.000849682
CKB	-1.49391	0.00178591	-1.33772	0.0035464
LANCL3	-1.4977	0.0343521	-2.01997	0.000875633
PRDX6	-1.51832	0.00705046	-1.62028	0.00191385
DMTN	-1.54314	0.000675085	-1.50996	0.00044042
CLEC1B	-1.58706	0.000620378	-1.43323	0.00124904
GMPR	-1.58979	0.0120753	-1.49376	0.0144571
IGF2BP2	-1.59026	1.97555e-05	-1.49842	3.47896e-05
CYP27A1	-1.59045	0.00370277	-1.49722	0.00426232
DCAF12	-1.5915	0.0112513	-1.34711	0.031679
SERINC2	-1.59628	0.00133059	-1.55089	0.000849682
HYAL3	-1.60417	0.00369373	-1.60402	0.00169531
USP7-AS1	-1.63842	0.0113684	-1.7074	0.00470824
NT5M	-1.64301	0.017285	-1.74183	0.00690138
C4B	-1.67279	0.0374311	-1.55766	0.0462572
PCYT1B	-1.67513	0.0285256	-1.80975	0.0100775
CD300H	-1.67615	0.01715	-1.88369	0.00334878
MARCO	-1.72	2.19564e-05	-1.72798	7.54596e-06
GLRX5	-1.73424	0.000104591	-1.54631	0.000441502
TUBB6	-1.76519	4.05995e-05	-1.23816	0.00530978
SLC14A1	-1.77816	0.00679985	-1.55627	0.0156902
	-1.77901	0.0248353	-1.57682	0.0423266
	-1.78415	0.0400996	-1.97882	0.0135849
ORM2	-1.79167	0.00793448	-1.61267	0.0141499
CTNNAL1	-1.82334	4.27832e-06	-1.72404	5.10853e-06
HBM	-1.83393	3.6233e-06	-2.07937	3.77165e-09
MEST	-1.84948	0.00355505	-1.49787	0.0146965
DPCD	-1.85178	0.00145042	-1.6941	0.00226211
RUNDC3A	-1.88759	4.13822e-06	-2.21432	1.39025e-09
NID1	-1.94445	2.261e-05	-1.26727	0.00888535
ORM1	-2.00142	0.00132734	-1.99656	0.000624006
FSTL1	-2.00506	0.0331125	-2.20144	0.0124444
LOC107984948	-2.01951	0.00310253	-2.22841	0.000394042
SLC6A8	-2.03729	0.000104591	-1.84433	0.000363561
TMEM158	-2.05044	0.00207851	-2.26205	0.000262859
CLEC2L	-2.06543	0.0223228	-2.50597	0.00271921
	-2.1009	0.00517611	-1.60502	0.0376159
PLEK2	-2.15445	0.00370277	-1.83266	0.0113506
KLF1	-2.17462	0.00245529	-1.93874	0.00530978
HBQ1	-2.19568	2.84716e-05	-2.40728	9.82116e-07
ANG	-2.25061	2.32855e-07	-1.60229	0.000184859
	-2.32231	0.0122774	-2.1328	0.0157566
	-2.36879	0.00667776	-2.57847	0.00128931
KLC3	-2.38101	0.000620378	-2.38716	0.000263221
BCAM	-2.39044	0.0136225	-2.11912	0.0253968
RAB3IL1	-2.39675	0.00715248	-1.93005	0.0312338
TMPRSS9	-2.56983	0.0043178	-2.51853	0.00316771
PDZD2	-2.86299	0.0378926	-2.9497	0.0227282
KRT1	-3.33043	3.6233e-06	-3.00699	1.50508e-05
PRKY	-3.46301	1.55331e-05	-3.27563	3.79355e-05
LINC00278	-3.91885	0.0319438	-5.09782	0.00836813
HLA-J	-5.08301	0.012824	-4.5371	0.0228031
RAP1GAP	-5.31891	9.4969e-15	-4.40344	3.06141e-10
ZFY	-5.43442	1.37474e-05	-5.43862	0.00010146
KDM5D	-5.74313	0.0194505	-5.79924	0.0284085
TXLNGY	-5.76327	0.00188217	-5.97997	0.00298525
LOC105377225	-5.90613	0.00443374	-5.09241	0.0321955

## Sheet: Sheet4
Table S4 Time series analysis
Symbol	Expr Log Ratio	Expr p-value	adjusted p value
IL34	2.089	1.1e-09	4.87e-07
TFF3	2.021	2.26e-06	0.000145
ADORA3	1.074	3.77e-06	0.000219
ENSG00000289561	1.394	6.61e-06	0.00031
AREG	3.531	1.4e-05	0.000531
CCL23	3.072	1.53e-05	0.000566
IL1RL1	2.031	2.28e-05	0.000745
PRSS33	1.411	2.76e-05	0.000865
COPZ2	-1.532	3.9e-05	0.00111
RP11_556I132	2.38	6.24e-05	0.00155
HDAC2-AS2	1.78	7.79e-05	0.00182
VMO1	-1.624	0.000724	0.00942
PIF1	-1.578	0.000739	0.00957
TRAV10	-1.218	0.00121	0.0135
CCR9	-1.247	0.00122	0.0136
TMIGD3	1.82	0.00126	0.0139
GPNMB	1.537	0.00156	0.0161
FKBP5	1.126	0.00169	0.0171
SLC25A10	-1.641	0.00201	0.0192
IL5RA	1.523	0.00202	0.0193
IGHV1-46	-1.833	0.00205	0.0194
CENPM	-2.053	0.00236	0.0214
KRT8	-1.525	0.0028	0.0242
AMOT	-1.019	0.00288	0.0247
CA6	1.137	0.00397	0.031
ROM1	1.038	0.00421	0.0323
CDCA3	-1.659	0.00442	0.0334
LOC124902114	1.005	0.00447	0.0337
ST8SIA1	-1.038	0.00456	0.0341
LINC01679	-1.026	0.00483	0.0356
SEMA5A	-1.658	0.00506	0.0367
RP11_185E82	-1.093	0.00537	0.0383
H2BC17	-1.149	0.00593	0.0411
CRIP3	1.331	0.00644	0.0436
IDO1	1.028	0.00682	0.0454
IGHV3-64D	-2.052	0.00725	0.0476
DNAJC27-AS1	-2.087	0.00735	0.0479
CTC_523E231	-1.181	0.00771	0.0496

## Sheet: Sheet5
Table S5: Canonical pathways identified among the PsA-associated genes at baseline (responder vs nonresponder group)
Ingenuity Canonical Pathways	-log(p-value)	Ratio	z-score	Molecules
Communication between Innate and Adaptive Immune Cells	9.1	0.0266	4	IGHA2,IGHE,IGHV1-18,IGHV1-46,IGHV1-69,IGHV1-69D,IGHV3-64D,IGHV3-66,IGHV3-7,IGKV1D-16,IGKV2-30,IGKV2D-30,IGLV3-25,JCHAIN,TNFRSF13C,TNFRSF17,TRAV12-2,TRAV21,TRAV3,TRAV8-1,TRAV8-2,TRAV8-4,TRAV9-2,TRBV30,TRDJ1
Altered T Cell and B Cell Signaling in Rheumatoid Arthritis	9.08	0.0265	#NUM!	HLA-DOB,IGHA2,IGHE,IGHV1-18,IGHV1-46,IGHV1-69,IGHV1-69D,IGHV3-64D,IGHV3-66,IGHV3-7,IGKV1D-16,IGKV2-30,IGKV2D-30,IGLV3-25,TNFRSF13C,TNFRSF17,TRAV12-2,TRAV21,TRAV3,TRAV8-1,TRAV8-2,TRAV8-4,TRAV9-2,TRBV30,TRDJ1
Binding and Uptake of Ligands by Scavenger Receptors	8.62	0.0877	2.53	IGHA2,IGHV1-46,IGHV1-69,IGHV3-7,IGKV1D-16,IGKV2-30,IGKV2D-30,IGLV3-25,JCHAIN,MARCO
Systemic Lupus Erythematosus Signaling	8	0.0234	#NUM!	CD22,IGHA2,IGHE,IGHV1-18,IGHV1-46,IGHV1-69,IGHV1-69D,IGHV3-64D,IGHV3-66,IGHV3-7,IGKV1D-16,IGKV2-30,IGKV2D-30,IGLV3-25,JCHAIN,TNFRSF13C,TRAV12-2,TRAV21,TRAV3,TRAV8-1,TRAV8-2,TRAV8-4,TRAV9-2,TRBV30,TRDJ1
Immunoregulatory interactions between a Lymphoid and a non-Lymphoid cell	6.98	0.0512	3.317	CD22,IGHV1-46,IGHV1-69,IGHV3-7,IGKV1D-16,IGKV2-30,IGKV2D-30,IGLV3-25,KIR3DL1,PILRB,TRAV8-4
Role of NFAT in Regulation of the Immune Response	6.88	0.0219	#NUM!	HLA-DOB,IGHA2,IGHE,IGHV1-18,IGHV1-46,IGHV1-69,IGHV1-69D,IGHV3-64D,IGHV3-66,IGHV3-7,IGKV1D-16,IGKV2-30,IGKV2D-30,IGLV3-25,TRAV12-2,TRAV21,TRAV3,TRAV8-1,TRAV8-2,TRAV8-4,TRAV9-2,TRBV30,TRDJ1
Phospholipase C Signaling	6.34	0.0205	#NUM!	IGHA2,IGHE,IGHV1-18,IGHV1-46,IGHV1-69,IGHV1-69D,IGHV3-64D,IGHV3-66,IGHV3-7,IGKV1D-16,IGKV2-30,IGKV2D-30,IGLV3-25,JCHAIN,TRAV12-2,TRAV21,TRAV3,TRAV8-1,TRAV8-2,TRAV8-4,TRAV9-2,TRBV30,TRDJ1
Cell surface interactions at the vascular wall	6.02	0.0465	2.53	GYPB,IGHA2,IGHV1-46,IGHV1-69,IGHV3-7,IGKV1D-16,IGKV2-30,IGKV2D-30,IGLV3-25,JCHAIN
Complement cascade	5.67	0.0588	2.121	C4B,IGHV1-46,IGHV1-69,IGHV3-7,IGKV1D-16,IGKV2-30,IGKV2D-30,IGLV3-25
B Cell Development	5.63	0.0285	#NUM!	HLA-DOB,IGHA2,IGHE,IGHV1-18,IGHV1-46,IGHV1-69,IGHV1-69D,IGHV3-64D,IGHV3-66,IGHV3-7,IGKV1D-16,IGKV2-30,IGKV2D-30,IGLV3-25
B Cell Receptor Signaling	5.63	0.025	#NUM!	CD22,IGHA2,IGHE,IGHV1-18,IGHV1-46,IGHV1-69,IGHV1-69D,IGHV3-64D,IGHV3-66,IGHV3-7,IGKV1D-16,IGKV2-30,IGKV2D-30,IGLV3-25,JCHAIN,PAX5
Signaling by the B Cell Receptor (BCR)	4.96	0.0471	2.828	CD22,IGHV1-46,IGHV1-69,IGHV3-7,IGKV1D-16,IGKV2-30,IGKV2D-30,IGLV3-25
PI3K Signaling in B Lymphocytes	4.71	0.0236	#NUM!	IGHA2,IGHE,IGHV1-18,IGHV1-46,IGHV1-69,IGHV1-69D,IGHV3-64D,IGHV3-66,IGHV3-7,IGKV1D-16,IGKV2-30,IGKV2D-30,IGLV3-25,IRS2
Hematopoiesis from Pluripotent Stem Cells	4.63	0.0268	#NUM!	IGHA2,IGHE,JCHAIN,TRAV12-2,TRAV21,TRAV3,TRAV8-1,TRAV8-2,TRAV8-4,TRAV9-2,TRBV30,TRDJ1
IL-15 Signaling	4.6	0.0247	#NUM!	IGHA2,IGHE,IGHV1-18,IGHV1-46,IGHV1-69,IGHV1-69D,IGHV3-64D,IGHV3-66,IGHV3-7,IGKV1D-16,IGKV2-30,IGKV2D-30,IGLV3-25
FcγRIIB Signaling in B Lymphocytes	4.55	0.0244	#NUM!	IGHA2,IGHE,IGHV1-18,IGHV1-46,IGHV1-69,IGHV1-69D,IGHV3-64D,IGHV3-66,IGHV3-7,IGKV1D-16,IGKV2-30,IGKV2D-30,IGLV3-25
Fc epsilon receptor (FCERI) signaling	4.36	0.0388	2.828	IGHE,IGHV1-46,IGHV1-69,IGHV3-7,IGKV1D-16,IGKV2-30,IGKV2D-30,IGLV3-25
Systemic Lupus Erythematosus in B Cell Signaling Pathway	4.31	0.0206	#NUM!	CD22,IGHA2,IGHE,IGHV1-18,IGHV1-46,IGHV1-69,IGHV1-69D,IGHV3-64D,IGHV3-66,IGHV3-7,IGKV1D-16,IGKV2-30,IGKV2D-30,IGLV3-25,TNFRSF13C
TRIM21 Intracellular Antibody Signaling Pathway	4.27	0.0229	3.606	IGHA2,IGHE,IGHV1-18,IGHV1-46,IGHV1-69,IGHV1-69D,IGHV3-64D,IGHV3-66,IGHV3-7,IGKV1D-16,IGKV2-30,IGKV2D-30,IGLV3-25
p70S6K Signaling	4.16	0.0224	#NUM!	IGHA2,IGHE,IGHV1-18,IGHV1-46,IGHV1-69,IGHV1-69D,IGHV3-64D,IGHV3-66,IGHV3-7,IGKV1D-16,IGKV2-30,IGKV2D-30,IGLV3-25
Fcgamma receptor (FCGR) dependent phagocytosis	4.1	0.0422	2.646	IGHV1-46,IGHV1-69,IGHV3-7,IGKV1D-16,IGKV2-30,IGKV2D-30,IGLV3-25
Autoimmune Thyroid Disease Signaling	3.82	0.0238	#NUM!	HLA-DOB,JCHAIN,TRAV12-2,TRAV21,TRAV3,TRAV8-1,TRAV8-2,TRAV8-4,TRAV9-2,TRBV30,TRDJ1
IL-4 Signaling	3.6	0.0208	2.887	HLA-DOB,IGHE,IRS2,TRAV12-2,TRAV21,TRAV3,TRAV8-1,TRAV8-2,TRAV8-4,TRAV9-2,TRBV30,TRDJ1
Allograft Rejection Signaling	3.59	0.0223	#NUM!	HLA-DOB,JCHAIN,TRAV12-2,TRAV21,TRAV3,TRAV8-1,TRAV8-2,TRAV8-4,TRAV9-2,TRBV30,TRDJ1
NFKBIE Signaling Pathway	3.3	0.0223	3.162	TNFRSF13C,TRAV12-2,TRAV21,TRAV3,TRAV8-1,TRAV8-2,TRAV8-4,TRAV9-2,TRBV30,TRDJ1
Graft-versus-Host Disease Signaling	3.3	0.0223	#NUM!	HLA-DOB,TRAV12-2,TRAV21,TRAV3,TRAV8-1,TRAV8-2,TRAV8-4,TRAV9-2,TRBV30,TRDJ1
Primary Immunodeficiency Signaling	3.23	0.0645	#NUM!	IGHA2,IGHE,JCHAIN,TNFRSF13C
Calcium-induced T Lymphocyte Apoptosis	3.19	0.0215	#NUM!	HLA-DOB,TRAV12-2,TRAV21,TRAV3,TRAV8-1,TRAV8-2,TRAV8-4,TRAV9-2,TRBV30,TRDJ1
T Helper Cell Differentiation	3.12	0.0211	#NUM!	HLA-DOB,TRAV12-2,TRAV21,TRAV3,TRAV8-1,TRAV8-2,TRAV8-4,TRAV9-2,TRBV30,TRDJ1
OX40 Signaling Pathway	3.07	0.0207	#NUM!	HLA-DOB,TRAV12-2,TRAV21,TRAV3,TRAV8-1,TRAV8-2,TRAV8-4,TRAV9-2,TRBV30,TRDJ1
Lipid Antigen Presentation by CD1	2.95	0.0217	3	TRAV12-2,TRAV21,TRAV3,TRAV8-1,TRAV8-2,TRAV8-4,TRAV9-2,TRBV30,TRDJ1
ICOS-ICOSL Signaling in T Helper Cells	2.87	0.0195	#NUM!	HLA-DOB,TRAV12-2,TRAV21,TRAV3,TRAV8-1,TRAV8-2,TRAV8-4,TRAV9-2,TRBV30,TRDJ1
Type I Diabetes Mellitus Signaling	2.87	0.0195	#NUM!	HLA-DOB,TRAV12-2,TRAV21,TRAV3,TRAV8-1,TRAV8-2,TRAV8-4,TRAV9-2,TRBV30,TRDJ1
Antiproliferative Role of TOB in T Cell Signaling	2.86	0.0211	#NUM!	TRAV12-2,TRAV21,TRAV3,TRAV8-1,TRAV8-2,TRAV8-4,TRAV9-2,TRBV30,TRDJ1
Cytotoxic T Lymphocyte-mediated Apoptosis of Target Cells	2.85	0.021	#NUM!	TRAV12-2,TRAV21,TRAV3,TRAV8-1,TRAV8-2,TRAV8-4,TRAV9-2,TRBV30,TRDJ1
Dendritic Cell Maturation	2.85	0.0181	#NUM!	HLA-DOB,JCHAIN,TRAV12-2,TRAV21,TRAV3,TRAV8-1,TRAV8-2,TRAV8-4,TRAV9-2,TRBV30,TRDJ1
NUR77 Signaling in T Lymphocytes	2.83	0.0193	#NUM!	HLA-DOB,TRAV12-2,TRAV21,TRAV3,TRAV8-1,TRAV8-2,TRAV8-4,TRAV9-2,TRBV30,TRDJ1
CD28 Signaling in T Helper Cells	2.81	0.0192	#NUM!	HLA-DOB,TRAV12-2,TRAV21,TRAV3,TRAV8-1,TRAV8-2,TRAV8-4,TRAV9-2,TRBV30,TRDJ1
Phagosome Formation	2.8	0.0169	1	CCR9,CELSR1,CLEC4E,GPR15,GPR55,IGHA2,IGHE,JCHAIN,MARCO,MC1R,PRDX6,TTN
FAK Signaling	2.7	0.0144	3.873	CCR9,CELSR1,GPR15,GPR55,KLF8,MC1R,TRAV12-2,TRAV21,TRAV3,TRAV8-1,TRAV8-2,TRAV8-4,TRAV9-2,TRBV30,TRDJ1
PKCθ Signaling in T Lymphocytes	2.59	0.0179	#NUM!	HLA-DOB,TRAV12-2,TRAV21,TRAV3,TRAV8-1,TRAV8-2,TRAV8-4,TRAV9-2,TRBV30,TRDJ1
G Protein Signaling Mediated by Tubby	2.58	0.0192	3	TRAV12-2,TRAV21,TRAV3,TRAV8-1,TRAV8-2,TRAV8-4,TRAV9-2,TRBV30,TRDJ1
T Cell Exhaustion Signaling Pathway	2.55	0.0176	#NUM!	HLA-DOB,TRAV12-2,TRAV21,TRAV3,TRAV8-1,TRAV8-2,TRAV8-4,TRAV9-2,TRBV30,TRDJ1
NF-κB Signaling	2.53	0.0175	#NUM!	TNFRSF17,TRAV12-2,TRAV21,TRAV3,TRAV8-1,TRAV8-2,TRAV8-4,TRAV9-2,TRBV30,TRDJ1
CDC42 Signaling	2.48	0.0173	#NUM!	HLA-DOB,TRAV12-2,TRAV21,TRAV3,TRAV8-1,TRAV8-2,TRAV8-4,TRAV9-2,TRBV30,TRDJ1
Guanosine Nucleotides Degradation III	2.48	0.143	#NUM!	NT5E,NT5M
TEC Kinase Signaling	2.48	0.0173	#NUM!	IGHE,TRAV12-2,TRAV21,TRAV3,TRAV8-1,TRAV8-2,TRAV8-4,TRAV9-2,TRBV30,TRDJ1
Th17 Activation Pathway	2.46	0.0184	#NUM!	TRAV12-2,TRAV21,TRAV3,TRAV8-1,TRAV8-2,TRAV8-4,TRAV9-2,TRBV30,TRDJ1
Urate Biosynthesis/Inosine 5'-phosphate Degradation	2.42	0.133	#NUM!	NT5E,NT5M
CCR5 Signaling in Macrophages	2.39	0.018	#NUM!	TRAV12-2,TRAV21,TRAV3,TRAV8-1,TRAV8-2,TRAV8-4,TRAV9-2,TRBV30,TRDJ1
SAPK/JNK Signaling	2.39	0.0179	#NUM!	TRAV12-2,TRAV21,TRAV3,TRAV8-1,TRAV8-2,TRAV8-4,TRAV9-2,TRBV30,TRDJ1
Adenosine Nucleotides Degradation II	2.32	0.118	#NUM!	NT5E,NT5M
CTLA4 Signaling in Cytotoxic T Lymphocytes	2.31	0.0163	-3.162	HLA-DOB,TRAV12-2,TRAV21,TRAV3,TRAV8-1,TRAV8-2,TRAV8-4,TRAV9-2,TRBV30,TRDJ1
T Cell Receptor Signaling	2.26	0.0161	3	HLA-DOB,TRAV12-2,TRAV21,TRAV3,TRAV8-1,TRAV8-2,TRAV8-4,TRAV9-2,TRBV30,TRDJ1
Chaperone Mediated Autophagy Signaling Pathway	2.19	0.0156	2.53	EIF4A1,TRAV12-2,TRAV21,TRAV3,TRAV8-1,TRAV8-2,TRAV8-4,TRAV9-2,TRBV30,TRDJ1
Purine Nucleotides Degradation II (Aerobic)	2.18	0.1	#NUM!	NT5E,NT5M
Systemic Lupus Erythematosus in T Cell Signaling Pathway	2.16	0.0155	#NUM!	HLA-DOB,TRAV12-2,TRAV21,TRAV3,TRAV8-1,TRAV8-2,TRAV8-4,TRAV9-2,TRBV30,TRDJ1
L1CAM interactions	2.13	0.0323	1	CNTNAP1,LAMA5,SCN3A,TUBB6
Regulation of IL-2 Expression in Activated and Anergic T Lymphocytes	2.06	0.0171	2.828	TRAV12-2,TRAV21,TRAV3,TRAV8-1,TRAV8-2,TRAV8-4,TRAV9-2,TRBV30
NAD Salvage Pathway II	2.06	0.087	#NUM!	NT5E,NT5M
Nucleotide catabolism	1.71	0.0571	#NUM!	NT5E,NT5M
Resolution of Abasic Sites (AP sites)	1.64	0.0526	#NUM!	MUTYH,NEIL1
RET signaling	1.58	0.0488	#NUM!	IRS2,RAP1GAP
B Cell Activating Factor Signaling	1.54	0.0465	#NUM!	TNFRSF13C,TNFRSF17
Macrophage Alternative Activation Signaling Pathway	1.5	0.0208	0	HLA-DOB,IRS2,JCHAIN,MARCO
Erythrocytes take up oxygen and release carbon dioxide	1.37	0.143	#NUM!	SLC4A1
Arsenate Detoxification I (Glutaredoxin)	1.37	0.143	#NUM!	N6AMT1
Phosphatidylcholine Biosynthesis I	1.37	0.143	#NUM!	PCYT1B
MHC class II antigen presentation	1.35	0.0234	#NUM!	HLA-DOB,KLC3,TUBB6
ROBO SLIT Signaling Pathway	1.34	0.0233	#NUM!	ARL17A,CNTNAP1,PAX5
Histidine catabolism	1.32	0.125	#NUM!	CARNS1
LXR/RXR Activation	1.32	0.0229	#NUM!	C4B,ORM1,ORM2
NFE2L2 regulating MDR associated enzymes	1.32	0.125	#NUM!	ABCG2
Response to elevated platelet cytosolic Ca2+	1.31	0.0227	#NUM!	ORM1,ORM2,TTN
PCP (Planar Cell Polarity) Pathway	1.28	0.0333	#NUM!	CELSR1,WNT10A
Serine biosynthesis	1.27	0.111	#NUM!	SERINC2
Atherosclerosis Signaling	1.27	0.0219	#NUM!	ORM1,ORM2,PRDX6
Kinesins	1.25	0.0323	#NUM!	KLC3,TUBB6
UFMylation Signaling Pathway	1.23	0.0312	#NUM!	EIF4A1,KLF1
DHCR24 Signaling Pathway	1.22	0.0208	#NUM!	C4B,ORM1,ORM2
Creatine metabolism	1.22	0.1	#NUM!	SLC6A8
IL-12 Signaling and Production in Macrophages	1.2	0.0165	0	JCHAIN,KLF1,ORM1,ORM2
Erythrocytes take up carbon dioxide and release oxygen	1.18	0.0909	#NUM!	SLC4A1
RHO GTPases activate KTN1	1.18	0.0909	#NUM!	KLC3
NFE2L2 regulating tumorigenic genes	1.18	0.0909	#NUM!	AREG
Signaling by Leptin	1.15	0.0833	#NUM!	IRS2
Z-decay: degradation of maternal mRNAs by zygotically expressed factors	1.15	0.0833	#NUM!	EIF4A1
G-Protein Coupled Receptor Signaling	1.12	0.0112	2.121	CCR9,CELSR1,GPR15,GPR55,MC1R,PDE9A,RAP1GAP,TTN
Mitochondrial iron-sulfur cluster biogenesis	1.11	0.0769	#NUM!	GLRX5
Choline Biosynthesis III	1.08	0.0714	#NUM!	PCYT1B
Degradation of the extracellular matrix	1.05	0.0247	#NUM!	LAMA5,NID1
Phagosome Maturation	1.05	0.0175	#NUM!	DYNC2H1,PRDX6,TUBB6
Rap1 signalling	1.03	0.0625	#NUM!	RAP1GAP
Activation of anterior HOX genes in hindbrain during early embryogenesis	1.02	0.0238	#NUM!	HOXB2,HOXB3
Signaling by Type 1 Insulin-like Growth Factor 1 Receptor (IGF1R)	1	0.0588	#NUM!	IRS2
Chondroitin Sulfate Degradation (Metazoa)	1	0.0588	#NUM!	HYAL3
Erythropoietin Signaling Pathway	0.993	0.0166	#NUM!	HBD,HBQ1,IRS2
Dermatan Sulfate Degradation (Metazoa)	0.977	0.0556	#NUM!	HYAL3
Cell junction organization	0.956	0.0217	#NUM!	ANG,CDH24
Factors involved in megakaryocyte development and platelet production	0.948	0.0215	#NUM!	DOCK3,HBD
Acute Phase Response Signaling	0.941	0.0157	#NUM!	C4B,ORM1,ORM2
S100 Family Signaling Pathway	0.94	0.0102	2.121	AREG,CCR9,CELSR1,GPR15,GPR55,JCHAIN,MC1R,WNT10A
Bile Acid Biosynthesis, Neutral Pathway	0.934	0.05	#NUM!	CYP27A1
Nucleotide salvage	0.877	0.0435	#NUM!	GMPR
Cargo recognition for clathrin-mediated endocytosis	0.863	0.019	#NUM!	AREG,SGIP1
Interleukin-7 signaling	0.86	0.0417	#NUM!	IRS2
Other interleukin signaling	0.86	0.0417	#NUM!	IL34
Extracellular matrix organization	0.849	0.0187	#NUM!	LAMA5,NID1
Signaling by NTRK2 (TRKB)	0.844	0.04	#NUM!	DOCK3
Growth hormone receptor signaling	0.844	0.04	#NUM!	IRS2
Pregnenolone Biosynthesis	0.844	0.04	#NUM!	CYP27A1
Activin Inhibin Signaling Pathway	0.843	0.0142	#NUM!	IGHE,JCHAIN,PAX5
Metabolism of porphyrins	0.828	0.0385	#NUM!	ABCG2
WNT ligand biogenesis and trafficking	0.828	0.0385	#NUM!	WNT10A
Miscellaneous transport and binding events	0.828	0.0385	#NUM!	DMTN
Signaling by Erythropoietin	0.828	0.0385	#NUM!	IRS2
Interleukin-4 and Interleukin-13 signaling	0.824	0.018	#NUM!	IGHE,LAMA5
Class A/1 (Rhodopsin-like receptors)	0.821	0.012	1	CCL23,CCR9,GPR55,MC1R
Effects of PIP2 hydrolysis	0.813	0.037	#NUM!	DGKH
O-linked glycosylation	0.812	0.0177	#NUM!	ADAMTSL5,LARGE2
Hedgehog 'off' state	0.806	0.0175	#NUM!	DYNC2H1,TUBB6
Airway Pathology in Chronic Obstructive Pulmonary Disease	0.806	0.0175	#NUM!	ORM1,ORM2
Nuclear Cytoskeleton Signaling Pathway	0.793	0.0134	#NUM!	CDH24,KLC3,TUBB6
TNFs bind their physiological receptors	0.784	0.0345	#NUM!	TNFRSF17
Paracetamol ADME	0.784	0.0345	#NUM!	ABCG2
Regulation of CDH11 Expression and Function	0.771	0.0333	#NUM!	CDH24
Glutathione Redox Reactions I	0.771	0.0333	#NUM!	PRDX6
Breast Cancer Regulation by Stathmin1	0.758	0.00987	2.449	CCR9,CELSR1,GPR15,GPR55,MC1R,TUBB6
Nicotinate metabolism	0.758	0.0323	#NUM!	NT5E
Signaling by BMP	0.758	0.0323	#NUM!	FSTL1
Signaling by CSF1 (M-CSF) in myeloid cells	0.758	0.0323	#NUM!	IL34
RHO GTPases activate IQGAPs	0.745	0.0312	#NUM!	TUBB6
rRNA processing	0.745	0.0312	#NUM!	MT-TK
Airway Inflammation in Asthma	0.733	0.0303	#NUM!	IGHE
cAMP-mediated signaling	0.729	0.0124	#NUM!	MC1R,PDE9A,RAP1GAP
Glycerophospholipid biosynthesis	0.728	0.0156	#NUM!	OSBPL10,PCYT1B
Clathrin-mediated endocytosis	0.723	0.0155	#NUM!	AREG,SGIP1
Cargo concentration in the ER	0.722	0.0294	#NUM!	AREG
BBSome Signaling Pathway	0.717	0.0101	2.236	CCR9,CELSR1,GPR15,GPR55,MC1R
GPVI-mediated activation cascade	0.71	0.0286	#NUM!	CLEC1B
IL-9 Signaling	0.71	0.0286	#NUM!	IRS2
Cardiac conduction	0.708	0.0152	#NUM!	KCNIP2,SCN3A
Sertoli Cell-Sertoli Cell Junction Signaling	0.707	0.0121	#NUM!	CDH24,LAMA5,TUBB6
Striated Muscle Contraction	0.699	0.0278	#NUM!	TTN
Detoxification of Reactive Oxygen Species	0.689	0.027	#NUM!	PRDX6
Complement System	0.669	0.0256	#NUM!	C4B
G alpha (i) signalling events	0.667	0.0116	#NUM!	CCL23,CCR9,GPR55
tRNA processing in the mitochondrion	0.649	0.0244	#NUM!	MT-TK
Lung Ionic Balance Signaling Pathway	0.647	0.00951	2.236	CCR9,CELSR1,GPR15,GPR55,MC1R
G alpha (s) signalling events	0.647	0.0138	#NUM!	GPR15,MC1R
Iron homeostasis signaling pathway	0.647	0.0138	#NUM!	HBD,HBQ1
April Mediated Signaling	0.64	0.0238	#NUM!	TNFRSF17
PIP3 activates AKT signaling	0.639	0.0136	#NUM!	AREG,IRS2
Antigen Presentation Pathway	0.631	0.0233	#NUM!	HLA-DOB
PI3K Cascade	0.623	0.0227	#NUM!	IRS2
Assembly and cell surface presentation of NMDA receptors	0.623	0.0227	#NUM!	TUBB6
Aggrephagy	0.623	0.0227	#NUM!	TUBB6
BER (Base Excision Repair) Pathway	0.623	0.0227	#NUM!	NEIL1
Signaling by Insulin receptor	0.614	0.0222	#NUM!	IRS2
Bile acid and bile salt metabolism	0.614	0.0222	#NUM!	CYP27A1
Carboxyterminal post-translational modifications of tubulin	0.614	0.0222	#NUM!	TUBB6
tRNA Splicing	0.614	0.0222	#NUM!	PDE9A
M-decay: degradation of maternal mRNAs by maternally stored factors	0.606	0.0217	#NUM!	EIF4A1
Heme signaling	0.598	0.0213	#NUM!	CLEC1B
Sensory perception of taste	0.598	0.0213	#NUM!	SCN3A
Gap junction trafficking and regulation	0.567	0.0196	#NUM!	TUBB6
Transcriptional and post-translational regulation of MITF-M expression and activity	0.567	0.0196	#NUM!	MC1R
HOTAIR Regulatory Pathway	0.564	0.012	#NUM!	DZIP3,WNT10A
Signaling by EGFR	0.553	0.0189	#NUM!	AREG
Deadenylation-dependent mRNA decay	0.533	0.0179	#NUM!	EIF4A1
HSP90 chaperone cycle for steroid hormone receptors in the presence of ligand	0.527	0.0175	#NUM!	TUBB6
Autism Signaling Pathway	0.526	0.00971	#NUM!	CYP27A1,SLC6A8,WNT10A
Cancer Drug Resistance by Drug Efflux	0.52	0.0172	#NUM!	ABCG2
Iron uptake and transport	0.508	0.0167	#NUM!	ABCG2
Thyroid Hormone Metabolism II (via Conjugation and/or Degradation)	0.508	0.0167	#NUM!	LARGE2
Thrombopoietin Signaling	0.485	0.0156	#NUM!	IRS2
Triacylglycerol Degradation	0.485	0.0156	#NUM!	PRDX6
Glutaminergic Receptor Signaling Pathway (Enhanced)	0.48	0.00912	#NUM!	DGKH,PRDX6,SCN3A
Role of JAK2 in Hormone-like Cytokine Signaling	0.48	0.0154	#NUM!	IRS2
Production of Nitric Oxide and Reactive Oxygen Species in Macrophages	0.479	0.0104	#NUM!	ORM1,ORM2
CREB Signaling in Neurons	0.478	0.0081	2.236	CCR9,CELSR1,GPR15,GPR55,MC1R
Neutrophil degranulation	0.469	0.00839	-2	KRT1,ORM1,ORM2,PRDX6
Abacavir ADME	0.469	0.0149	#NUM!	ABCG2
IL-33 Signaling Pathway	0.467	0.0102	#NUM!	AREG,IGHE
TNFR2 non-canonical NF-kB pathway	0.464	0.0147	#NUM!	TNFRSF13C
Role of JAK1 and JAK3 in γc Cytokine Signaling	0.459	0.0145	#NUM!	IRS2
Phospholipases	0.459	0.0145	#NUM!	PRDX6
Basal Cell Carcinoma Signaling	0.449	0.0141	#NUM!	WNT10A
Remodeling of Epithelial Adherens Junctions	0.449	0.0141	#NUM!	TUBB6
Cilium Assembly	0.445	0.0098	#NUM!	DYNC2H1,TUBB6
Intra-Golgi and retrograde Golgi-to-ER traffic	0.445	0.0098	#NUM!	KLC3,TUBB6
Translocation of SLC2A4 (GLUT4) to the plasma membrane	0.444	0.0139	#NUM!	TUBB6
Sheddase Signaling Pathway	0.442	0.00976	#NUM!	AREG,CCR9
Granulocyte Adhesion and Diapedesis	0.44	0.00971	#NUM!	CCL23,CCR9
COPII-mediated vesicle transport	0.439	0.0137	#NUM!	AREG
ISG15 antiviral mechanism	0.434	0.0135	#NUM!	EIF4A1
Olfactory Signaling Pathway	0.434	0.0135	#NUM!	OR2W3
Clathrin-mediated Endocytosis Signaling	0.432	0.00957	#NUM!	ORM1,ORM2
Integrin Signaling	0.432	0.00957	#NUM!	ARL17A,TTN
Extra-nuclear estrogen signaling	0.43	0.0133	#NUM!	AREG
Nicotine Degradation III	0.43	0.0133	#NUM!	LARGE2
GDNF Family Ligand-Receptor Interactions	0.425	0.0132	#NUM!	IRS2
PKR-mediated signaling	0.417	0.0128	#NUM!	TUBB6
Role of WNT/GSK-3β Signaling in the Pathogenesis of Influenza	0.417	0.0128	#NUM!	WNT10A
Signaling by MET	0.412	0.0127	#NUM!	LAMA5
Thyroid Cancer Signaling	0.412	0.0127	#NUM!	IRS2
Multiple Sclerosis Signaling Pathway	0.409	0.00917	#NUM!	HLA-DOB,SLC4A1
IL-17A Signaling in Fibroblasts	0.408	0.0125	#NUM!	IGF2BP2
IL-7 Signaling Pathway	0.408	0.0125	#NUM!	PAX5
Role of MAPK Signaling in Inhibiting the Pathogenesis of Influenza	0.408	0.0125	#NUM!	PRDX6
Signaling by NTRK1 (TRKA)	0.404	0.0123	#NUM!	IRS2
Melatonin Degradation I	0.396	0.012	#NUM!	LARGE2
Transport of bile salts and organic acids, metal ions and amine compounds	0.392	0.0119	#NUM!	SLC14A1
Nicotine Degradation II	0.392	0.0119	#NUM!	LARGE2
PEDF Signaling	0.392	0.0119	#NUM!	DOCK3
Agranulocyte Adhesion and Diapedesis	0.39	0.00885	#NUM!	CCL23,CCR9
Activation of NMDA receptors and postsynaptic events	0.388	0.0118	#NUM!	TUBB6
Role of MAPK Signaling in the Pathogenesis of Influenza	0.388	0.0118	#NUM!	PRDX6
Platelet homeostasis	0.384	0.0116	#NUM!	PDE9A
HER-2 Signaling in Breast Cancer	0.384	0.00873	#NUM!	AREG,ARL17A
Regulation of the Epithelial Mesenchymal Transition in Development Pathway	0.384	0.0116	#NUM!	WNT10A
NAP1L1 Transcription Regulation Signaling Pathway	0.373	0.0112	#NUM!	TUBB6
Superpathway of Melatonin Degradation	0.373	0.0112	#NUM!	LARGE2
Cellular Effects of Sildenafil (Viagra)	0.37	0.0072	-2.236	CCR9,CELSR1,GPR15,GPR55,MC1R
RAB GEFs exchange GTP for GDP on RABs	0.369	0.0111	#NUM!	RAB3IL1
Role of Hypercytokinemia/hyperchemokinemia in the Pathogenesis of Influenza	0.362	0.0109	#NUM!	AREG
Post-translational modification: synthesis of GPI-anchored proteins	0.358	0.0108	#NUM!	MDGA1
ERBB Signaling	0.358	0.0108	#NUM!	AREG
Apelin Adipocyte Signaling Pathway	0.358	0.0108	#NUM!	PRDX6
MITF-M-dependent gene expression	0.352	0.0105	#NUM!	GMPR
Heparan Sulfate Biosynthesis (Late Stages)	0.352	0.0105	#NUM!	PRDX6
Class B/2 (Secretin family receptors)	0.348	0.0104	#NUM!	WNT10A
Melanocyte Development and Pigmentation Signaling	0.342	0.0102	#NUM!	MC1R
DNA Methylation and Transcriptional Repression Signaling	0.342	0.0102	#NUM!	HOXB3
Crosstalk between Dendritic Cells and Natural Killer Cells	0.342	0.0102	#NUM!	KIR3DL1
Protein folding	0.339	0.0101	#NUM!	TUBB6
Serotonin Degradation	0.339	0.0101	#NUM!	LARGE2
COPI-mediated anterograde transport	0.329	0.0098	#NUM!	TUBB6
Heparan Sulfate Biosynthesis	0.329	0.0098	#NUM!	PRDX6
Neutrophil Extracellular Trap Signaling Pathway	0.328	0.00726	#NUM!	IGHA2,JCHAIN,PRDX6
Gene Silencing by RNA	0.326	0.00971	#NUM!	ANG
Mitotic Prophase	0.323	0.00962	#NUM!	NCAPG2
Hepatic Fibrosis Signaling Pathway	0.322	0.00719	#NUM!	IRS2,TTN,WNT10A
IGF-1 Signaling	0.32	0.00952	#NUM!	IRS2
RAF/MAP kinase cascade	0.317	0.00763	#NUM!	AREG,IRS2
WNK Renal Signaling Pathway	0.314	0.00935	#NUM!	IRS2
Post-translational protein phosphorylation	0.314	0.00935	#NUM!	FSTL1
Cohesin Chromatin Regulation Pathway	0.314	0.00758	#NUM!	CELSR1,NCAPG2
Transport of inorganic cations/anions and amino acids/oligopeptides	0.312	0.00926	#NUM!	SLC4A1
Phase II - Conjugation of compounds	0.309	0.00917	#NUM!	N6AMT1
Xenobiotic Metabolism AHR Signaling Pathway	0.309	0.00917	#NUM!	ABCG2
Sphingolipid metabolism	0.306	0.00909	#NUM!	ABCG2
Phase I - Functionalization of compounds	0.298	0.00885	#NUM!	CYP27A1
PD-1, PD-L1 cancer immunotherapy pathway	0.295	0.00877	#NUM!	HLA-DOB
CDK5 Signaling	0.293	0.0087	#NUM!	LAMA5
Role of MAPK Signaling in Promoting the Pathogenesis of Influenza	0.293	0.0087	#NUM!	PRDX6
ESR-mediated signaling	0.285	0.00847	#NUM!	TFF3
Chronic Myeloid Leukemia Signaling	0.285	0.00712	#NUM!	PAX5,WNT10A
Neuregulin Signaling	0.282	0.0084	#NUM!	AREG
Antioxidant Action of Vitamin C	0.282	0.0084	#NUM!	PRDX6
Fc Epsilon RI Signaling	0.28	0.00833	#NUM!	IGHE
MSP-RON Signaling in Macrophages Pathway	0.28	0.00833	#NUM!	HLA-DOB
Eukaryotic Translation Termination	0.275	0.0082	#NUM!	N6AMT1
Role of NANOG in Mammalian Embryonic Stem Cell Pluripotency	0.273	0.00813	#NUM!	WNT10A
RHOA Signaling	0.273	0.00813	#NUM!	TTN
Regulation of Insulin-like Growth Factor (IGF) transport and uptake by IGFBPs	0.27	0.00806	#NUM!	FSTL1
Th1 Pathway	0.268	0.008	#NUM!	HLA-DOB
TCR signaling	0.266	0.00794	#NUM!	TRAV8-4
Gαs Signaling	0.266	0.00794	#NUM!	MC1R
Endocannabinoid Developing Neuron Pathway	0.264	0.00787	#NUM!	RAP1GAP
Glycosaminoglycan metabolism	0.261	0.00781	#NUM!	HYAL3
GP6 Signaling Pathway	0.259	0.00775	#NUM!	LAMA5
Neuroprotective Role of THOP1 in Alzheimer's Disease	0.257	0.00769	#NUM!	TMPRSS9
Histone Modification Signaling Pathway	0.256	0.00667	#NUM!	KDM5D,NCAPG2
Costimulation by the CD28 family	0.253	0.00758	#NUM!	TRAV8-4
14-3-3-mediated Signaling	0.25	0.00752	#NUM!	TUBB6
Gα12/13 Signaling	0.248	0.00746	#NUM!	CDH24
Ferroptosis Signaling Pathway	0.244	0.00735	#NUM!	ARL17A
Role of PKR in Interferon Induction and Antiviral Response	0.238	0.00719	#NUM!	MARCO
GABAergic Receptor Signaling Pathway (Enhanced)	0.236	0.00714	#NUM!	CNTNAP1
RHO GTPases Activate Formins	0.236	0.00714	#NUM!	TUBB6
Insulin Receptor Signaling	0.236	0.00714	#NUM!	IRS2
Ephrin A Signaling	0.234	0.00709	#NUM!	GMPR
Th2 Pathway	0.234	0.00709	#NUM!	HLA-DOB
Synaptogenesis Signaling Pathway	0.233	0.00631	#NUM!	CDH24,CNTNAP1
C-type lectin receptors (CLRs)	0.227	0.0069	#NUM!	CLEC4E
Gαi Signaling	0.225	0.00685	#NUM!	RAP1GAP
Endocannabinoid Cancer Inhibition Pathway	0.225	0.00685	#NUM!	GPR55
Dilated Cardiomyopathy Signaling Pathway	0.218	0.00667	#NUM!	TTN
NAD Signaling Pathway	0.218	0.00667	#NUM!	NT5E
Eukaryotic Translation Initiation	0.218	0.00667	#NUM!	EIF4A1
Factors Promoting Cardiogenesis in Vertebrates	0.216	0.00662	#NUM!	WNT10A
Transcriptional regulation by RUNX1	0.214	0.00658	#NUM!	PAX5
WNT/SHH Axonal Guidance Signaling Pathway	0.214	0.00658	#NUM!	WNT10A
Type II Diabetes Mellitus Signaling	0.214	0.00658	#NUM!	IRS2
PTEN Signaling	0.213	0.00654	#NUM!	MAGI3
Corticotropin Releasing Hormone Signaling	0.211	0.00649	#NUM!	KRT1
IL-10 Signaling	0.209	0.00645	#NUM!	HLA-DOB
Relaxin Signaling	0.207	0.00641	#NUM!	PDE9A
Ovarian Cancer Signaling	0.203	0.00629	#NUM!	WNT10A
Molecular Mechanisms of Cancer	0	0.00579	2.236	CCR9,CELSR1,GPR15,GPR55,MC1R
Neurovascular Coupling Signaling Pathway	0	0.00429	#NUM!	PRDX6
Oxytocin in Brain Signaling Pathway	0	0.00495	#NUM!	PRDX6
Pulmonary Fibrosis Idiopathic Signaling Pathway	0	0.00613	#NUM!	AREG,WNT10A
Pulmonary Healing Signaling Pathway	0	0.0049	#NUM!	WNT10A
Wound Healing Signaling Pathway	0	0.00395	#NUM!	LAMA5
ID1 Signaling Pathway	0	0.0049	#NUM!	RAP1GAP
CDX Gastrointestinal Cancer Signaling Pathway	0	0.00508	#NUM!	WNT10A
Macrophage Classical Activation Signaling Pathway	0	0.00532	#NUM!	HLA-DOB
Pathogen Induced Cytokine Storm Signaling Pathway	0	0.00521	#NUM!	CCL23,HLA-DOB
Role of Osteoblasts in Rheumatoid Arthritis Signaling Pathway	0	0.00417	#NUM!	WNT10A
Glucocorticoid Receptor Signaling	0	0.00332	#NUM!	HLA-DOB,KRT1
Natural Killer Cell Signaling	0	0.0049	#NUM!	KIR3DL1
Leukocyte Extravasation Signaling	0	0.00515	#NUM!	RAP1GAP
Axonal Guidance Signaling	0	0.00386	#NUM!	TUBB6,WNT10A
Actin Cytoskeleton Signaling	0	0.00412	#NUM!	TTN
Synaptic Long Term Depression	0	0.00503	#NUM!	PRDX6
Myelination Signaling Pathway	0	0.00606	#NUM!	LAMA5,WNT10A
Sertoli Cell-Germ Cell Junction Signaling Pathway (Enhanced)	0	0.00422	#NUM!	LAMA5
Generic Transcription Pathway	0	0.00466	#NUM!	ZNF354C,ZNF514
Mitotic Metaphase and Anaphase	0	0.00424	#NUM!	TUBB6
G alpha (q) signalling events	0	0.00571	#NUM!	CCL23
Mitotic G2-G2/M phases	0	0.005	#NUM!	TUBB6
Keratinization	0	0.00463	#NUM!	KRT1
Mitotic Prometaphase	0	0.00488	#NUM!	TUBB6
RHO GTPase cycle	0	0.00222	#NUM!	DOCK3
Expression and translocation of olfactory receptors	0	0.00246	#NUM!	OR2W3
Class I MHC mediated antigen processing and presentation	0	0.00262	#NUM!	DZIP3
Hepatic Cholestasis	0	0.00446	#NUM!	CYP27A1
Mitochondrial Dysfunction	0	0.0029	#NUM!	PRDX6
NAFLD Signaling Pathway	0	0.00444	#NUM!	IRS2
FXR/RXR Activation	0	0.00513	#NUM!	CYP27A1
Chromatin organization	0	0.00392	#NUM!	KDM5D
Cyclophilin Signaling Pathway	0	0.004	#NUM!	WNT10A
Hepatitis B Chronic Liver Pathogenesis Signaling Pathway	0	0.00532	#NUM!	IL34
Irritable Bowel Syndrome Signaling Pathway	0	0.00345	#NUM!	WNT10A
RAR Activation	0	0.00461	#NUM!	HOXB3,PDE9A
Endothelin-1 Signaling	0	0.00515	#NUM!	PRDX6
Docosahexaenoic Acid (DHA) Signaling	0	0.00397	#NUM!	PRDX6
Human Embryonic Stem Cell Pluripotency	0	0.00498	#NUM!	WNT10A
Germ Cell-Sertoli Cell Junction Signaling	0	0.00585	#NUM!	TUBB6
Colorectal Cancer Metastasis Signaling	0	0.0037	#NUM!	WNT10A
mTOR Signaling	0	0.00465	#NUM!	EIF4A1
ILK Signaling	0	0.00505	#NUM!	IRS2
EIF2 Signaling	0	0.0042	#NUM!	EIF4A1
AMPK Signaling	0	0.00408	#NUM!	IRS2
Role of Osteoblasts, Osteoclasts and Chondrocytes in Rheumatoid Arthritis	0	0.00437	#NUM!	WNT10A
Protein Kinase A Signaling	0	0.0049	#NUM!	PDE9A,TTN
Role of Macrophages, Fibroblasts and Endothelial Cells in Rheumatoid Arthritis	0	0.00593	#NUM!	JCHAIN,WNT10A
Regulation of eIF4 and p70S6K Signaling	0	0.00529	#NUM!	EIF4A1
Glioblastoma Multiforme Signaling	0	0.00585	#NUM!	WNT10A
Signaling by Rho Family GTPases	0	0.00373	#NUM!	CDH24
RHOGDI Signaling	0	0.00452	#NUM!	CDH24
Gap Junction Signaling	0	0.00299	#NUM!	TUBB6
Transcriptional Regulatory Network in Embryonic Stem Cells	0	0.0061	#NUM!	WNT10A
Regulation of the Epithelial-Mesenchymal Transition Pathway	0	0.00515	#NUM!	WNT10A
Sperm Motility	0	0.00388	#NUM!	PRDX6
Parkinson's Signaling Pathway	0	0.00316	#NUM!	TUBB6
Cardiac β-adrenergic Signaling	0	0.00556	#NUM!	PDE9A
WNT/β-catenin Signaling	0	0.00575	#NUM!	WNT10A
Serotonin Receptor Signaling	0	0.00424	#NUM!	PRDX6,TTN
Gustation Pathway	0	0.00474	#NUM!	SCN3A
Autophagy	0	0.00455	#NUM!	IRS2
Th1 and Th2 Activation Pathway	0	0.00568	#NUM!	HLA-DOB
Neuroinflammation Signaling Pathway	0	0.00602	#NUM!	HLA-DOB,IL34
Adrenomedullin signaling pathway	0	0.00495	#NUM!	TTN
Cardiac Hypertrophy Signaling (Enhanced)	0	0.00372	#NUM!	PDE9A,WNT10A
Insulin Secretion Signaling Pathway	0	0.00351	#NUM!	EIF4A1
Regulation of the Epithelial Mesenchymal Transition by Growth Factors Pathway	0	0.00515	#NUM!	MEST
Coronavirus Replication Pathway	0	0.00599	#NUM!	TUBB6
Eicosanoid Signaling	0	0.00353	#NUM!	PRDX6

## Sheet: Sheet6
Table S6: Canonical pathways identified among the PsA-associated genes after 3months (responder vs nonresponder group)
Ingenuity Canonical Pathways	-log(p-value)	Ratio	z-score	Molecules
Creatine metabolism	3.97	0.3	#NUM!	CKB,SLC6A12,SLC6A8
Glycogen Degradation II	3.97	0.3	#NUM!	PGM5,PYGM,TYMP
Glycogen Degradation III	3.71	0.25	#NUM!	PGM5,PYGM,TYMP
Glycerophospholipid biosynthesis	3.55	0.0547	-2.646	ACHE,CHPT1,PCYT1B,PHOSPHO1,PLAAT1,PLAAT3,TMEM86B
Immunoregulatory interactions between a Lymphoid and a non-Lymphoid cell	3.53	0.0419	1.667	CD200,CD22,CR2,HLA-G,IGHV1-46,IGHV3-53,KIR3DL1,PILRB,TREML1
Melatonin Degradation II	3.02	0.4	#NUM!	MAOB,SMOX
Transcriptional regulation of granulopoiesis	2.8	0.0784	-1	CDKN1A,E2F1,H2BC11,TAL1
Phagosome Maturation	2.8	0.0409	#NUM!	ATP6V1G2,CTSD,DYNC2H1,HLA-G,PRDX6,RILP,TUBB6
MHC class II antigen presentation	2.77	0.0469	-0.816	CTSD,HLA-DOB,IFI30,KLC3,RILP,TUBB6
Phosphatidylcholine Biosynthesis I	2.71	0.286	#NUM!	CHPT1,PCYT1B
Metabolism of porphyrins	2.68	0.115	#NUM!	ABCC2,BLVRB,FECH
Atherosclerosis Signaling	2.63	0.0441	-2.236	ALOX12,ORM1,ORM2,PLAAT1,PLAAT3,PRDX6
Iron homeostasis signaling pathway	2.49	0.0414	#NUM!	ATP6V1G2,CDC34,ERFE,FECH,HBQ1,SLC48A1
Heme Biosynthesis II	2.48	0.222	#NUM!	FECH,HMBS
IL-10 Signaling	2.35	0.0387	-2.236	BLVRB,CDKN1A,HLA-DOB,HLA-G,IL1R1,PBX1
Nucleotide catabolism	2.31	0.0857	#NUM!	NT5E,NT5M,TYMP
Phase I - Functionalization of compounds	2.28	0.0442	-2.236	CYP27A1,CYP4F22,MAOB,PTGS1,SMOX
Complement System	2.18	0.0769	#NUM!	C4A,C4B,CR2
Eicosanoid Signaling	2.15	0.0284	-1.89	ALOX12,BAD,GNG11,GUCY1B1,PLAAT1,PLAAT3,PRDX6,PTGS1
L1CAM interactions	2.11	0.0403	-0.447	CNTNAP1,SCN1B,SCN3A,SPTB,TUBB6
Choline Biosynthesis III	2.09	0.143	#NUM!	CHPT1,PCYT1B
Guanosine Nucleotides Degradation III	2.09	0.143	#NUM!	NT5E,NT5M
ROBO SLIT Signaling Pathway	2.05	0.0391	1	ARL17A,CDKN1A,CNTNAP1,NELL2,PAX5
LXR/RXR Activation	2.03	0.0385	#NUM!	C4A,C4B,IL1R1,ORM1,ORM2
Urate Biosynthesis/Inosine 5'-phosphate Degradation	2.03	0.133	#NUM!	NT5E,NT5M
Phenylalanine Degradation IV (Mammalian, via Side Chain)	2.03	0.133	#NUM!	MAOB,SMOX
Activation of anterior HOX genes in hindbrain during early embryogenesis	2.02	0.0476	0	H2BC11,HOXB2,HOXB3,PBX1
Arachidonic acid metabolism	2.01	0.0667	#NUM!	ALOX12,CYP4F22,GPX1
DNA damage-induced 14-3-3σ Signaling	1.98	0.0652	#NUM!	BAD,CDKN1A,E2F1
Complement cascade	1.95	0.0368	0.447	C4A,C4B,CR2,IGHV1-46,IGHV3-53
Adenosine Nucleotides Degradation II	1.92	0.118	#NUM!	NT5E,NT5M
Melanoma Signaling	1.88	0.06	#NUM!	BAD,CDKN1A,E2F1
Oxytocin in Brain Signaling Pathway	1.83	0.0299	-2.236	GNG11,NLRP6,PLAAT1,PLAAT3,PRDX6,PTGS1
Glutaminergic Receptor Signaling Pathway (Enhanced)	1.8	0.0245	-1.89	BAD,GUCY1B1,PLAAT1,PLAAT3,PRDX6,SCN1B,SCN3A,SLC38A5
Receptor-type tyrosine-protein phosphatases	1.79	0.1	#NUM!	PPFIBP1,SLITRK4
Purine Nucleotides Degradation II (Aerobic)	1.79	0.1	#NUM!	NT5E,NT5M
Transcriptional regulation by RUNX1	1.76	0.0329	-1.342	GATA1,H2BC11,LGALS3,PAX5,TAL1
Thyroid Hormone Biosynthesis	1.71	0.5	#NUM!	CTSD
GDP-L-fucose Biosynthesis I (from GDP-D-mannose)	1.71	0.5	#NUM!	GFUS
Nucleotide salvage	1.67	0.087	#NUM!	GMPR,TYMP
NAD Salvage Pathway II	1.67	0.087	#NUM!	NT5E,NT5M
Putrescine Degradation III	1.64	0.0833	#NUM!	MAOB,SMOX
Agranulocyte Adhesion and Diapedesis	1.62	0.0268	#NUM!	CCR4,CCR9,CXCR5,IL1R1,MYL4,PODXL2
O-linked glycosylation	1.59	0.0354	1	ADAMTS13,ADAMTSL5,LARGE2,ST6GALNAC4
Role of MAPK Signaling in Promoting the Pathogenesis of Influenza	1.58	0.0351	#NUM!	ATP6V1G2,PLAAT1,PLAAT3,PRDX6
Estrogen-mediated S-phase Entry	1.57	0.0769	#NUM!	CDKN1A,E2F1
Methylglyoxal Degradation I	1.53	0.333	#NUM!	HAGH
Phospholipases	1.53	0.0441	#NUM!	PLAAT1,PLAAT3,PRDX6
Cell Cycle: G1/S Checkpoint Regulation	1.51	0.0435	#NUM!	CDC34,CDKN1A,E2F1
Dopamine Receptor Signaling	1.47	0.0417	#NUM!	GUCY1B1,MAOB,SMOX
Tuberculosis Active Signaling Pathway	1.46	0.0245	-0.447	ATP6V1G2,BAD,CR2,HLA-DOB,IL1R1,NLRP6
Glutathione Redox Reactions I	1.46	0.0667	#NUM!	GPX1,PRDX6
Tryptophan Degradation X (Mammalian, via Tryptamine)	1.46	0.0667	#NUM!	MAOB,SMOX
Docosahexaenoic Acid (DHA) Signaling	1.41	0.0239	-1.342	BAD,GUCY1B1,PLAAT1,PLAAT3,PRDX6,SPTB
Heme Degradation	1.41	0.25	#NUM!	BLVRB
Heme Biosynthesis from Uroporphyrinogen-III I	1.41	0.25	#NUM!	FECH
Spermine and Spermidine Degradation I	1.41	0.25	#NUM!	SMOX
Cardiac conduction	1.4	0.0308	#NUM!	FXYD2,KCNIP2,SCN1B,SCN3A
Acute Phase Response Signaling	1.39	0.0262	#NUM!	C4A,C4B,IL1R1,ORM1,ORM2
Antiproliferative Role of Somatostatin Receptor 2	1.39	0.039	#NUM!	CDKN1A,GNG11,GUCY1B1
Response to elevated platelet cytosolic Ca2+	1.38	0.0303	-2	CD9,LY6G6F,ORM1,ORM2
G alpha (i) signalling events	1.37	0.0233	0.816	CCR4,CCR9,CXCR5,GNG11,GPR18,HEBP1
Endothelin-1 Signaling	1.36	0.0258	#NUM!	GUCY1B1,PLAAT1,PLAAT3,PRDX6,PTGS1
IL-7 Signaling Pathway	1.36	0.038	#NUM!	BAD,CXCR5,PAX5
Role of MAPK Signaling in Inhibiting the Pathogenesis of Influenza	1.36	0.038	#NUM!	PLAAT1,PLAAT3,PRDX6
Serotonin Receptor Signaling	1.35	0.0191	-2.828	CAV2,GNG11,GUCY1B1,MAOB,PLAAT1,PLAAT3,PRDX6,PTGS1,SMOX
Class A/1 (Rhodopsin-like receptors)	1.33	0.0211	1.134	CCR4,CCR9,CXCR5,GPR18,HEBP1,MC1R,XK
GPVI-mediated activation cascade	1.33	0.0571	#NUM!	CLEC1B,MPIG6B
Phagosome Formation	1.32	0.017	0.302	CCR4,CCR9,CR2,GPR146,GPR18,MARCO,MC1R,MYL4,PLAAT1,PLAAT3,PRDX6,TLR10
Tetrapyrrole Biosynthesis II	1.32	0.2	#NUM!	HMBS
GABAergic Receptor Signaling Pathway (Enhanced)	1.3	0.0286	#NUM!	CNTNAP1,GNG11,GUCY1B1,SLC6A12
Role of MAPK Signaling in the Pathogenesis of Influenza	1.3	0.0357	#NUM!	PLAAT1,PLAAT3,PRDX6
Detoxification of Reactive Oxygen Species	1.29	0.0541	#NUM!	GPX1,PRDX6
DHCR24 Signaling Pathway	1.27	0.028	#NUM!	C4A,C4B,ORM1,ORM2
Platelet homeostasis	1.27	0.0349	#NUM!	GNG11,GUCY1B1,PDE9A
Cyclins and Cell Cycle Regulation	1.27	0.0349	#NUM!	CDC34,CDKN1A,E2F1
Amyloid fiber formation	1.25	0.0341	#NUM!	H2BC11,SIAH2,TSPAN5
Noradrenaline and Adrenaline Degradation	1.25	0.0513	#NUM!	MAOB,SMOX
Synthesis of Lipoxins (LX)	1.24	0.167	#NUM!	ALOX12
NAP1L1 Transcription Regulation Signaling Pathway	1.24	0.0337	#NUM!	CDKN1A,E2F1,TUBB6
Creatine-phosphate Biosynthesis	1.24	0.167	#NUM!	CKB
Gαi Signaling	1.24	0.0272	#NUM!	CCR4,GNG11,GUCY1B1,RAP1GAP
Dopamine Degradation	1.23	0.05	#NUM!	MAOB,SMOX
Superpathway of Melatonin Degradation	1.21	0.033	#NUM!	LARGE2,MAOB,SMOX
PTEN Signaling	1.2	0.0265	0	BAD,CDKN1A,MAGIX,SHARPIN
Post-translational modification: synthesis of GPI-anchored proteins	1.19	0.0323	#NUM!	DPM2,FOLR2,MDGA1
Apelin Adipocyte Signaling Pathway	1.18	0.0319	#NUM!	GPX1,GUCY1B1,PRDX6
MITF-M-dependent gene expression	1.17	0.0316	#NUM!	CDKN1A,GMPR,SYTL2
Serotonin Degradation	1.17	0.0316	#NUM!	LARGE2,MAOB,SMOX
Salvage Pathways of Pyrimidine Deoxyribonucleotides	1.17	0.143	#NUM!	TYMP
Antigen Presentation Pathway	1.17	0.0465	#NUM!	HLA-DOB,HLA-G
BER (Base Excision Repair) Pathway	1.16	0.0455	#NUM!	E2F1,NEIL1
Signaling by Insulin receptor	1.14	0.0444	#NUM!	ATP6V1G2,CTSD
IL-1 Signaling	1.14	0.0306	#NUM!	GNG11,GUCY1B1,IL1R1
Histidine catabolism	1.12	0.125	#NUM!	CARNS1
Sensory perception of taste	1.11	0.0426	#NUM!	SCN1B,SCN3A
Neurovascular Coupling Signaling Pathway	1.1	0.0216	-2	GUCY1B1,PLAAT1,PLAAT3,PRDX6,PTGS1
Pyroptosis Signaling Pathway	1.1	0.0294	#NUM!	IL1R1,NLRP6,TLR10
TP53 Regulates Transcription of Cell Cycle Genes	1.08	0.0408	#NUM!	CDKN1A,E2F1
Regulation of endogenous retroelements	1.08	0.0288	#NUM!	H2BC11,ZNF331,ZNF816
Atorvastatin ADME	1.07	0.111	#NUM!	ABCC2
Serine biosynthesis	1.07	0.111	#NUM!	SERINC2
GDP-glucose Biosynthesis	1.07	0.111	#NUM!	PGM5
Signaling by NOTCH3	1.06	0.04	#NUM!	PBX1,PTCRA
Transcriptional regulation by RUNX2	1.05	0.0392	#NUM!	CDKN1A,LGALS3
Post-translational protein phosphorylation	1.05	0.028	#NUM!	C4A,FAM20C,FSTL1
Cell Cycle: G2/M DNA Damage Checkpoint Regulation	1.05	0.0392	#NUM!	CDC34,CDKN1A
cAMP-mediated signaling	1.04	0.0207	2	CCR4,GUCY1B1,MC1R,PDE9A,RAP1GAP
Ribonucleotide Reductase Signaling Pathway	1.03	0.023	1	BAD,CDC34,CDKN1A,E2F1
Neurotransmitter clearance	1.03	0.1	#NUM!	ACHE
Glucose and Glucose-1-phosphate Degradation	1.03	0.1	#NUM!	PGM5
α-Adrenergic Signaling	1.01	0.027	#NUM!	GNG11,GUCY1B1,PYGM
Intrinsic Pathway for Apoptosis	0.99	0.0364	#NUM!	BAD,E2F1
Amino acids regulate mTORC1	0.99	0.0364	#NUM!	ATP6V1G2,NPRL3
Binding and Uptake of Ligands by Scavenger Receptors	0.987	0.0263	#NUM!	IGHV1-46,IGHV3-53,MARCO
RHO GTPases activate KTN1	0.986	0.0909	#NUM!	KLC3
Prostanoid Biosynthesis	0.986	0.0909	#NUM!	PTGS1
DNA Damage/Telomere Stress Induced Senescence	0.977	0.0357	#NUM!	CDKN1A,H2BC11
Prostate Cancer Signaling	0.971	0.0259	#NUM!	BAD,CDKN1A,E2F1
Folate Signaling Pathway	0.965	0.0351	#NUM!	CDKN1A,FOLR2
Neuroinflammation Signaling Pathway	0.963	0.0182	#NUM!	CD200,HLA-DOB,HLA-G,IL1R1,SLC6A12,TLR10
Antioxidant Action of Vitamin C	0.962	0.0256	#NUM!	PLAAT1,PLAAT3,PRDX6
Sperm Motility	0.954	0.0195	#NUM!	GNG11,GUCY1B1,PLAAT1,PLAAT3,PRDX6
RUNX1 regulates megakaryocyte differentiation and platelet function	0.952	0.0345	#NUM!	GATA1,H2BC11
Role of CHK Proteins in Cell Cycle Checkpoint Control	0.952	0.0345	#NUM!	CDKN1A,E2F1
Mitochondrial iron-sulfur cluster biogenesis	0.918	0.0769	#NUM!	GLRX5
Passive transport by Aquaporins	0.918	0.0769	#NUM!	AQP10
Advanced glycosylation endproduct receptor signaling	0.918	0.0769	#NUM!	LGALS3
Dolichyl-diphosphooligosaccharide Biosynthesis	0.918	0.0769	#NUM!	DPM2
Regulation of Insulin-like Growth Factor (IGF) transport and uptake by IGFBPs	0.907	0.0242	#NUM!	C4A,FAM20C,FSTL1
Kinesins	0.904	0.0323	#NUM!	KLC3,TUBB6
Asparagine N-linked glycosylation	0.899	0.024	#NUM!	ASGR2,DPM2,GFUS
Pancreatic Adenocarcinoma Signaling	0.899	0.024	#NUM!	BAD,CDKN1A,E2F1
Colanic Acid Building Blocks Biosynthesis	0.888	0.0714	#NUM!	GFUS
Gαs Signaling	0.884	0.0236	#NUM!	GNG11,GUCY1B1,MC1R
UFMylation Signaling Pathway	0.882	0.0312	#NUM!	GATA1,KLF1
Adrenergic Receptor Signaling Pathway (Enhanced)	0.878	0.0202	-1	ATP6V1G2,GUCY1B1,MAOB,SMOX
Synaptic Long Term Depression	0.878	0.0202	#NUM!	GUCY1B1,PLAAT1,PLAAT3,PRDX6
Endocannabinoid Developing Neuron Pathway	0.877	0.0234	#NUM!	GNG11,GUCY1B1,RAP1GAP
Mitotic G2-G2/M phases	0.867	0.02	-1	CDKN1A,E2F1,PHLDA1,TUBB6
Synthesis of Prostaglandins (PG) and Thromboxanes (TX)	0.86	0.0667	#NUM!	PTGS1
ID1 Signaling Pathway	0.856	0.0198	1	CDKN1A,CDKN1C,E2F1,RAP1GAP
Mitotic G1 phase and G1/S transition	0.849	0.0227	#NUM!	CDKN1A,CDKN1C,E2F1
Granulocyte Adhesion and Diapedesis	0.845	0.0196	#NUM!	CCR4,CCR9,CXCR5,IL1R1
GABA Receptor Signaling	0.842	0.0226	#NUM!	GNG11,GUCY1B1,SLC6A12
Chronic Myeloid Leukemia Signaling	0.838	0.0178	-0.447	ALOX12,BAD,CDKN1A,E2F1,PAX5
IL-27 Signaling Pathway	0.835	0.0224	#NUM!	HLA-G,IL1R1,TLR10
Rap1 signalling	0.834	0.0625	#NUM!	RAP1GAP
Platelet Adhesion to exposed collagen	0.834	0.0625	#NUM!	ADAMTS13
CLEAR Signaling Pathway	0.82	0.0175	-1.342	ATP6V1G2,CTSD,IFI30,NPRL3,TLR10
Ferroptosis Signaling Pathway	0.815	0.0219	#NUM!	ALOX12,ARL17A,CDKN1A
Metabolism of folate and pterines	0.81	0.0588	#NUM!	FOLR2
Metabolism of Angiotensinogen to Angiotensins	0.81	0.0588	#NUM!	CTSD
Transcriptional regulation of pluripotent stem cells	0.81	0.0588	#NUM!	PBX1
FOXO-mediated transcription of cell cycle genes	0.81	0.0588	#NUM!	CDKN1A
Chondroitin Sulfate Degradation (Metazoa)	0.81	0.0588	#NUM!	HYAL3
Role of PKR in Interferon Induction and Antiviral Response	0.808	0.0217	#NUM!	E2F1,MARCO,NLRP6
Activin Inhibin Signaling Pathway	0.803	0.0189	1	CDKN1A,IL1R1,PAX5,TLR10
Translocation of SLC2A4 (GLUT4) to the plasma membrane	0.8	0.0278	#NUM!	RAB13,TUBB6
Ephrin A Signaling	0.795	0.0214	#NUM!	ACHE,GMPR,MYL4
Dermatan Sulfate Degradation (Metazoa)	0.787	0.0556	#NUM!	HYAL3
Senescence-Associated Secretory Phenotype (SASP)	0.782	0.027	#NUM!	CDKN1A,H2BC11
G-Protein Coupled Receptor Signaling	0.775	0.014	0	CCR4,CCR9,GNG11,GPR146,GPR18,GUCY1B1,MC1R,MYL4,PDE9A,RAP1GAP
Extra-nuclear estrogen signaling	0.773	0.0267	#NUM!	CAV2,GNG11
GABA synthesis, release, reuptake and degradation	0.766	0.0526	#NUM!	SLC6A12
Bile Acid Biosynthesis, Neutral Pathway	0.766	0.0526	#NUM!	CYP27A1
Pre-NOTCH Expression and Processing	0.755	0.026	#NUM!	E2F1,H2BC11
Endocannabinoid Cancer Inhibition Pathway	0.752	0.0204	#NUM!	BAD,CDKN1A,GUCY1B1
Thrombin Signaling	0.748	0.0179	#NUM!	GATA1,GNG11,GUCY1B1,MYL4
Synthesis, secretion, and deacylation of Ghrelin	0.746	0.05	#NUM!	ACHE
Formation of ATP by chemiosmotic coupling	0.746	0.05	#NUM!	ATP5F1E
NF-κB Activation by Viruses	0.746	0.0256	#NUM!	CR2,CXCR5
Hepatic Cholestasis	0.739	0.0178	0	ABCC2,CYP27A1,GUCY1B1,IL1R1
TREM1 Signaling	0.738	0.0253	#NUM!	NLRP6,TLR10
Role of BRCA1 in DNA Damage Response	0.73	0.025	#NUM!	CDKN1A,E2F1
Dilated Cardiomyopathy Signaling Pathway	0.728	0.0199	#NUM!	BAD,GUCY1B1,MYL4
Neutrophil degranulation	0.715	0.0147	-2.646	CD68,CTSD,KRT1,LGALS3,ORM1,ORM2,PRDX6
BEX2 Signaling Pathway	0.713	0.0244	#NUM!	BAD,CDKN1A
Cellular hexose transport	0.708	0.0455	#NUM!	SLC2A11
Protein Kinase A Signaling	0.705	0.0152	1	BAD,GNG11,GUCY1B1,MYL4,PDE9A,PYGM
Relaxin Signaling	0.7	0.0192	#NUM!	GNG11,GUCY1B1,PDE9A
Transport of bile salts and organic acids, metal ions and amine compounds	0.698	0.0238	#NUM!	SLC14A1,SLC6A12
Parkinson's Signaling Pathway	0.694	0.0158	-0.447	ATP6V1G2,MAOB,SMOX,TLR10,TUBB6
Azathioprine ADME	0.691	0.0435	#NUM!	GUK1
HEY1 Signaling Pathway	0.674	0.0186	#NUM!	CDKN1A,E2F1,GATA1
Oxidative Stress Induced Senescence	0.668	0.0227	#NUM!	E2F1,H2BC11
IL-12 Signaling and Production in Macrophages	0.664	0.0165	0	ALOX12,KLF1,ORM1,ORM2
MyD88 cascade initiated on plasma membrane	0.659	0.04	#NUM!	TLR10
Glycogen metabolism	0.659	0.04	#NUM!	PYGM
Estrogen Receptor Signaling	0.657	0.0146	-0.447	ATP5F1E,BAD,CDKN1A,GNG11,GUCY1B1,MYL4
RAB GEFs exchange GTP for GDP on RABs	0.653	0.0222	#NUM!	RAB13,RAB3IL1
HOTAIR Regulatory Pathway	0.653	0.0182	#NUM!	CDKN1A,DZIP3,RBM38
Ceramide Signaling	0.646	0.022	#NUM!	BAD,CTSD
Sertoli Cell-Sertoli Cell Junction Signaling	0.644	0.0162	-1	IL1R1,SPTB,TUBB6,YBX3
Fertilization	0.644	0.0385	#NUM!	CD9
Miscellaneous transport and binding events	0.644	0.0385	#NUM!	DMTN
DNA methylation	0.644	0.0385	#NUM!	H2BC11
Pregnenolone Biosynthesis	0.644	0.0385	#NUM!	CYP27A1
Cell junction organization	0.639	0.0217	#NUM!	ANG,PARVB
CXCR4 Signaling	0.638	0.0179	#NUM!	GNG11,GUCY1B1,MYL4
Molecular Mechanisms of Cancer	0.637	0.0128	0.905	BAD,CCR4,CCR9,CDKN1A,E2F1,GNG11,GPR146,GPR18,GUCY1B1,IL1R1,MC1R
Signaling by the B Cell Receptor (BCR)	0.628	0.0176	#NUM!	CD22,IGHV1-46,IGHV3-53
Cardiac β-adrenergic Signaling	0.628	0.0176	#NUM!	GNG11,GUCY1B1,PDE9A
Glucocorticoid Receptor Signaling	0.618	0.0133	#NUM!	ATP5F1E,BAG1,CDKN1A,CDKN1C,HLA-DOB,HLA-G,IL1R1,KRT1
Activated PKN1 stimulates transcription of AR regulated genes KLK2 and KLK3	0.616	0.0357	#NUM!	H2BC11
Non-Small Cell Lung Cancer Signaling	0.613	0.0208	#NUM!	BAD,E2F1
Breast Cancer Regulation by Stathmin1	0.603	0.0132	0.707	CCR4,CCR9,E2F1,GNG11,GPR146,GPR18,MC1R,TUBB6
SIRT1 negatively regulates rRNA expression	0.603	0.0345	#NUM!	H2BC11
Interconversion of nucleotide di- and triphosphates	0.603	0.0345	#NUM!	GUK1
Paracetamol ADME	0.603	0.0345	#NUM!	ABCC2
Role of p14/p19ARF in Tumor Suppression	0.603	0.0345	#NUM!	E2F1
p53 Signaling	0.6	0.0204	#NUM!	CDKN1A,E2F1
Interferon gamma signaling	0.6	0.0204	#NUM!	HLA-G,IFI30
DNA Methylation and Transcriptional Repression Signaling	0.6	0.0204	#NUM!	E2F1,HOXB3
Crosstalk between Dendritic Cells and Natural Killer Cells	0.6	0.0204	#NUM!	HLA-G,KIR3DL1
Th1 and Th2 Activation Pathway	0.6	0.017	#NUM!	CCR4,HLA-DOB,LGALS9
Mitochondrial Dysfunction	0.595	0.0145	0.447	ATP5F1E,BAD,GPX1,MAOB,PRDX6
Protein folding	0.593	0.0202	#NUM!	GNG11,TUBB6
Melanocyte Development and Pigmentation Signaling	0.593	0.0202	#NUM!	GUCY1B1,MC1R
Activation of kainate receptors upon glutamate binding	0.59	0.0333	#NUM!	GNG11
Protein ubiquitination	0.59	0.0333	#NUM!	CDC34
S Phase	0.587	0.02	#NUM!	CDKN1A,E2F1
Tumor Microenvironment Pathway	0.582	0.0167	#NUM!	BAD,HLA-G,LGALS9
Nicotinate metabolism	0.578	0.0323	#NUM!	NT5E
Signaling by BMP	0.578	0.0323	#NUM!	FSTL1
Tight Junction Signaling	0.578	0.0166	#NUM!	MYL4,RAB13,YBX3
Erythropoietin Signaling Pathway	0.578	0.0166	#NUM!	BAD,GATA1,HBQ1
Gene Silencing by RNA	0.575	0.0196	#NUM!	ANG,H2BC11
COPI-mediated anterograde transport	0.575	0.0196	#NUM!	SPTB,TUBB6
Aryl Hydrocarbon Receptor Signaling	0.569	0.0164	#NUM!	CDKN1A,CTSD,E2F1
Potassium Channels	0.569	0.0194	#NUM!	GNG11,KCNH8
Toll-like Receptor Cascades	0.566	0.0312	#NUM!	TLR10
G-protein beta:gamma signalling	0.566	0.0312	#NUM!	GNG11
Thrombin signalling through proteinase activated receptors (PARs)	0.566	0.0312	#NUM!	GNG11
RHO GTPases activate IQGAPs	0.566	0.0312	#NUM!	TUBB6
Surfactant metabolism	0.566	0.0312	#NUM!	ZDHHC2
Chromatin modifications during the maternal to zygotic transition (MZT)	0.566	0.0312	#NUM!	H2BC11
Mitotic Prophase	0.563	0.0192	#NUM!	H2BC11,NCAPG2
Signal amplification	0.555	0.0303	#NUM!	GNG11
Cristae formation	0.555	0.0303	#NUM!	ATP5F1E
Sialic acid metabolism	0.555	0.0303	#NUM!	ST6GALNAC4
Colorectal Cancer Metastasis Signaling	0.555	0.0148	#NUM!	BAD,GNG11,GUCY1B1,TLR10
Inhibition of Angiogenesis by TSP1	0.555	0.0303	#NUM!	GUCY1B1
Extracellular matrix organization	0.546	0.0187	#NUM!	NID1,TNXB
Transcriptional Regulation by E2F6	0.544	0.0294	#NUM!	E2F1
Integration of energy metabolism	0.541	0.0185	#NUM!	ADIPOR1,GNG11
Transport of inorganic cations/anions and amino acids/oligopeptides	0.541	0.0185	#NUM!	SLC38A5,SLC6A12
Telomerase Signaling	0.541	0.0185	#NUM!	CDKN1A,E2F1
Oxytocin in Spinal Neurons Signaling Pathway	0.533	0.0286	#NUM!	GUCY1B1
PRC2 methylates histones and DNA	0.533	0.0286	#NUM!	H2BC11
Oncogene Induced Senescence	0.533	0.0286	#NUM!	E2F1
Striated Muscle Contraction	0.523	0.0278	#NUM!	MYL4
Transcriptional regulation by the AP-2 (TFAP2) family of transcription factors	0.523	0.0278	#NUM!	CDKN1A
ERCC6 (CSB) and EHMT2 (G9a) positively regulate rRNA expression	0.513	0.027	#NUM!	H2BC11
Mitochondrial Fatty Acid Beta-Oxidation	0.513	0.027	#NUM!	THEM5
Replacement of protamines by nucleosomes in the male pronucleus	0.513	0.027	#NUM!	H2BC11
PPARα/RXRα Activation	0.509	0.0152	#NUM!	ADIPOR1,GUCY1B1,IL1R1
Hedgehog 'off' state	0.509	0.0175	#NUM!	DYNC2H1,TUBB6
Airway Pathology in Chronic Obstructive Pulmonary Disease	0.509	0.0175	#NUM!	ORM1,ORM2
PD-1, PD-L1 cancer immunotherapy pathway	0.509	0.0175	#NUM!	HLA-DOB,HLA-G
Resolution of Abasic Sites (AP sites)	0.504	0.0263	#NUM!	NEIL1
Cell Cycle Regulation by BTG Family Proteins	0.504	0.0263	#NUM!	E2F1
PI3K/AKT Signaling	0.502	0.015	#NUM!	BAD,CDKN1A,IL1R1
Irritable Bowel Syndrome Signaling Pathway	0.498	0.0138	0	IL1R1,MYL4,SHARPIN,TLR10
NGF-stimulated transcription	0.494	0.0256	#NUM!	LYL1
Cerebral Malformation Signaling Pathway	0.494	0.0171	#NUM!	CDKN1A,E2F1
ESR-mediated signaling	0.489	0.0169	#NUM!	CTSD,H2BC11
Sheddase Signaling Pathway	0.487	0.0147	#NUM!	CCR4,CCR9,E2F1
Bladder Cancer Signaling	0.485	0.0168	#NUM!	CDKN1A,E2F1
GPCR-Mediated Nutrient Sensing in Enteroendocrine Cells	0.485	0.0168	#NUM!	GNG11,GUCY1B1
Fc epsilon receptor (FCERI) signaling	0.48	0.0146	#NUM!	CDC34,IGHV1-46,IGHV3-53
RET signaling	0.477	0.0244	#NUM!	RAP1GAP
LPS/IL-1 Mediated Inhibition of RXR Function	0.471	0.0134	#NUM!	ABCC2,IL1R1,MAOB,SMOX
Integrin Signaling	0.466	0.0143	#NUM!	ARL17A,PARVB,TSPAN5
CDC42 Signaling	0.464	0.0121	#NUM!	EXOC3L1,HLA-DOB,HLA-G,MYL4,TRAV12-2,TRAV21,TRAV8-2
Gustation Pathway	0.463	0.0142	#NUM!	GUCY1B1,SCN1B,SCN3A
Vasopressin regulates renal water homeostasis via Aquaporins	0.46	0.0233	#NUM!	GNG11
Smooth Muscle Contraction	0.46	0.0233	#NUM!	GUCY1B1
Th1 Pathway	0.457	0.016	#NUM!	HLA-DOB,LGALS9
Cell surface interactions at the vascular wall	0.453	0.014	#NUM!	GYPC,IGHV1-46,IGHV3-53
Netrin-1 signaling	0.452	0.0227	#NUM!	SIAH2
Assembly and cell surface presentation of NMDA receptors	0.452	0.0227	#NUM!	TUBB6
Aggrephagy	0.452	0.0227	#NUM!	TUBB6
Aspirin ADME	0.452	0.0227	#NUM!	ABCC2
Bile acid and bile salt metabolism	0.444	0.0222	#NUM!	CYP27A1
Interleukin-10 signaling	0.444	0.0222	#NUM!	IL1R1
Carboxyterminal post-translational modifications of tubulin	0.444	0.0222	#NUM!	TUBB6
Glioma Signaling	0.444	0.0156	#NUM!	CDKN1A,E2F1
tRNA Splicing	0.444	0.0222	#NUM!	PDE9A
Cellular Effects of Sildenafil (Viagra)	0.44	0.0117	-2.121	CCR4,CCR9,GNG11,GPR146,GPR18,GUCY1B1,MC1R,MYL4
Multiple Sclerosis Signaling Pathway	0.436	0.0137	#NUM!	HLA-DOB,HLA-G,TLR10
G Beta Gamma Signaling	0.435	0.0154	#NUM!	CAV2,GNG11
Neuroprotective Role of THOP1 in Alzheimer's Disease	0.435	0.0154	#NUM!	HLA-G,TMPRSS9
Xenobiotic Metabolism PXR Signaling Pathway	0.43	0.0136	#NUM!	ABCC2,MAOB,SMOX
Interleukin-2 family signaling	0.429	0.0213	#NUM!	LGALS9
Heme signaling	0.429	0.0213	#NUM!	CLEC1B
14-3-3-mediated Signaling	0.427	0.0152	#NUM!	BAD,TUBB6
G alpha (z) signalling events	0.422	0.0208	#NUM!	GNG11
P2Y Purinergic Receptor Signaling Pathway	0.419	0.0149	#NUM!	GNG11,GUCY1B1
Nonhomologous End-Joining (NHEJ)	0.415	0.0204	#NUM!	H2BC11
Nucleosome assembly	0.415	0.0204	#NUM!	H2BC11
Pyruvate metabolism	0.415	0.0204	#NUM!	HAGH
Apelin Muscle Signaling Pathway	0.415	0.0204	#NUM!	GNG11
HER-2 Signaling in Breast Cancer	0.412	0.0132	#NUM!	ARL17A,BAD,CDKN1A
Meiotic recombination	0.408	0.02	#NUM!	H2BC11
Type I Diabetes Mellitus Signaling	0.407	0.0117	#NUM!	HLA-DOB,HLA-G,IL1R1,TRAV12-2,TRAV21,TRAV8-2
SNARE Signaling Pathway	0.403	0.0145	#NUM!	GUCY1B1,MYL4
CGAS-STING Signaling Pathway	0.403	0.0145	#NUM!	ATP6V1G2,CDKN1A
Hereditary Breast Cancer Signaling	0.403	0.0145	#NUM!	CDKN1A,E2F1
Gap junction trafficking and regulation	0.402	0.0196	#NUM!	TUBB6
Transcriptional and post-translational regulation of MITF-M expression and activity	0.402	0.0196	#NUM!	MC1R
STAT3 Pathway	0.4	0.0144	#NUM!	CDKN1A,IL1R1
B-WICH complex positively regulates rRNA expression	0.395	0.0192	#NUM!	H2BC11
CREB Signaling in Neurons	0.393	0.0114	1.342	CCR4,CCR9,GNG11,GPR146,GPR18,GUCY1B1,MC1R
Th2 Pathway	0.392	0.0142	#NUM!	CCR4,HLA-DOB
UVB-Induced MAPK Signaling	0.383	0.0185	#NUM!	BAD
Generic Transcription Pathway	0.381	0.0117	2.236	ZNF331,ZNF354C,ZNF419,ZNF558,ZNF761
PIP3 activates AKT signaling	0.378	0.0138	#NUM!	BAD,CDKN1A
G alpha (s) signalling events	0.378	0.0138	#NUM!	GNG11,MC1R
Apelin Endothelial Signaling Pathway	0.378	0.0138	#NUM!	GNG11,GUCY1B1
Meiotic synapsis	0.377	0.0182	#NUM!	H2BC11
E3 ubiquitin ligases ubiquitinate target proteins	0.371	0.0179	#NUM!	H2BC11
Phototransduction Pathway	0.371	0.0179	#NUM!	GUCY1B1
Semaphorin Neuronal Repulsive Signaling Pathway	0.371	0.0136	#NUM!	GUCY1B1,MYL4
Orexin Signaling Pathway	0.37	0.0124	#NUM!	ATP6V1G2,GNG11,GUCY1B1
HSP90 chaperone cycle for steroid hormone receptors in the presence of ligand	0.365	0.0175	#NUM!	TUBB6
Neurexins and neuroligins	0.365	0.0175	#NUM!	SHARPIN
TNF signaling	0.365	0.0175	#NUM!	SHARPIN
Endocannabinoid Neuronal Synapse Pathway	0.361	0.0133	#NUM!	GNG11,GUCY1B1
Cytoprotection by HMOX1	0.359	0.0172	#NUM!	BLVRB
Cancer Drug Resistance by Drug Efflux	0.359	0.0172	#NUM!	ABCC2
B Cell Receptor Signaling	0.357	0.011	#NUM!	BAD,CD22,IGHV1-46,IGHV3-53,IGHV3-64D,IGHV3-66,PAX5
FAK Signaling	0.354	0.0106	2.714	BAD,CCR4,CCR9,GPR146,GPR18,IL1R1,KLF8,MC1R,TRAV12-2,TRAV21,TRAV8-2
Metabolism of polyamines	0.354	0.0169	#NUM!	SMOX
DNA Double Strand Break Response	0.354	0.0169	#NUM!	H2BC11
Polyamine Regulation in Colon Cancer	0.354	0.0169	#NUM!	SMOX
Iron uptake and transport	0.349	0.0167	#NUM!	ATP6V1G2
GABA receptor activation	0.349	0.0167	#NUM!	GNG11
Endometrial Cancer Signaling	0.349	0.0167	#NUM!	BAD
GADD45 Signaling	0.349	0.0167	#NUM!	CDKN1A
Corticotropin Releasing Hormone Signaling	0.344	0.0129	#NUM!	GUCY1B1,KRT1
Graft-versus-Host Disease Signaling	0.343	0.0111	#NUM!	HLA-DOB,HLA-G,TRAV12-2,TRAV21,TRAV8-2
Thyroid Hormone Metabolism II (via Conjugation and/or Degradation)	0.338	0.0161	#NUM!	LARGE2
Chromatin organization	0.337	0.0118	#NUM!	H2BC11,KDM5D,SETD6
p75 NTR receptor-mediated signalling	0.335	0.0127	#NUM!	BAD,BEX3
NCAM signaling for neurite out-growth	0.333	0.0159	#NUM!	SPTB
Triacylglycerol Degradation	0.333	0.0159	#NUM!	PRDX6
Ovarian Cancer Signaling	0.332	0.0126	#NUM!	E2F1,PTGS1
Collagen degradation	0.328	0.0156	#NUM!	CTSD
Peroxisomal protein import	0.328	0.0156	#NUM!	PEX6
ERB2-ERBB3 Signaling	0.328	0.0156	#NUM!	BAD
Preeclampsia Signaling Pathway	0.326	0.0124	#NUM!	BCAM,NT5E
eNOS Signaling	0.326	0.0124	#NUM!	AQP10,GUCY1B1
RAB geranylgeranylation	0.323	0.0154	#NUM!	RAB13
Cardiac Hypertrophy Signaling	0.323	0.0115	#NUM!	GNG11,GUCY1B1,MYL4
Autoimmune Thyroid Disease Signaling	0.318	0.0108	#NUM!	HLA-DOB,HLA-G,TRAV12-2,TRAV21,TRAV8-2
Fcgamma receptor (FCGR) dependent phagocytosis	0.317	0.0122	#NUM!	IGHV1-46,IGHV3-53
ID3 Signaling Pathway	0.316	0.0103	0	CDKN1A,CDKN1C,IGHV1-46,IGHV3-53,IGHV3-64D,IGHV3-66,PAX5,TRAV12-2,TRAV21,TRAV8-2
NoRC negatively regulates rRNA expression	0.314	0.0149	#NUM!	H2BC11
Deubiquitination	0.314	0.0113	#NUM!	FKBP8,H2BC11,SIAH2
PXR/RXR Activation	0.314	0.0149	#NUM!	ABCC2
CD40 Signaling	0.314	0.0149	#NUM!	PTGS1
T Cell Exhaustion Signaling Pathway	0.312	0.0106	#NUM!	HLA-DOB,HLA-G,LGALS9,TRAV12-2,TRAV21,TRAV8-2
Glutamate Receptor Signaling	0.31	0.0147	#NUM!	GNG11
T Helper Cell Differentiation	0.3	0.0105	#NUM!	CXCR5,HLA-DOB,TRAV12-2,TRAV21,TRAV8-2
Glioblastoma Multiforme Signaling	0.298	0.0117	#NUM!	CDKN1A,E2F1
Remodeling of Epithelial Adherens Junctions	0.297	0.0141	#NUM!	TUBB6
S100 Family Signaling Pathway	0.295	0.0102	0	ATP5F1E,CCR4,CCR9,CDKN1A,CTSD,GPR146,GPR18,MC1R
Ephrin B Signaling	0.288	0.0137	#NUM!	GNG11
OX40 Signaling Pathway	0.287	0.0104	#NUM!	HLA-DOB,HLA-G,TRAV12-2,TRAV21,TRAV8-2
Class I MHC mediated antigen processing and presentation	0.285	0.0105	-1	CDC34,DZIP3,HLA-G,SIAH2
RNA Polymerase I Transcription	0.284	0.0135	#NUM!	H2BC11
ERK5 Signaling	0.284	0.0135	#NUM!	BAD
Protein Ubiquitination Pathway	0.284	0.0108	#NUM!	BAG1,CDC34,HLA-G
Pathogen Induced Cytokine Storm Signaling Pathway	0.283	0.0105	2	HLA-DOB,IL1R1,NLRP6,TLR10
Nicotine Degradation III	0.28	0.0133	#NUM!	LARGE2
Opioid Signaling Pathway	0.28	0.0107	#NUM!	BAD,GNG11,GUCY1B1
Interferon alpha/beta signaling	0.276	0.0132	#NUM!	HLA-G
GPCR-Mediated Integration of Enteroendocrine Signaling Exemplified by an L Cell	0.276	0.0132	#NUM!	GUCY1B1
B Cell Development	0.274	0.0102	#NUM!	HLA-DOB,IGHV1-46,IGHV3-53,IGHV3-64D,IGHV3-66
Angiopoietin Signaling	0.273	0.013	#NUM!	BAD
Leptin Signaling in Obesity	0.273	0.013	#NUM!	GUCY1B1
Toll-like Receptor Signaling	0.273	0.013	#NUM!	TLR10
Oxytocin Signaling Pathway	0.272	0.0105	#NUM!	GNG11,GUCY1B1,MYL4
BBSome Signaling Pathway	0.271	0.0101	1.342	CCR4,CCR9,GPR146,GPR18,MC1R
Allograft Rejection Signaling	0.271	0.0101	#NUM!	HLA-DOB,HLA-G,TRAV12-2,TRAV21,TRAV8-2
VDR/RXR Activation	0.269	0.0128	#NUM!	CDKN1A
PKR-mediated signaling	0.269	0.0128	#NUM!	TUBB6
Hypoxia Signaling in the Cardiovascular System	0.269	0.0128	#NUM!	CDC34
Huntington's Disease Signaling	0.268	0.0105	#NUM!	ATP5F1E,CTSD,GNG11
Ion channel transport	0.268	0.0109	#NUM!	ATP6V1G2,FXYD2
Caveolar-mediated Endocytosis Signaling	0.265	0.0127	#NUM!	HLA-G
G alpha (12/13) signalling events	0.262	0.0125	#NUM!	GNG11
IL-17A Signaling in Fibroblasts	0.262	0.0125	#NUM!	IGF2BP2
Degradation of the extracellular matrix	0.258	0.0123	#NUM!	NID1
IL-3 Signaling	0.258	0.0123	#NUM!	BAD
Metabolism of water-soluble vitamins and cofactors	0.255	0.0122	#NUM!	TCN2
FLT3 Signaling in Hematopoietic Progenitor Cells	0.255	0.0122	#NUM!	BAD
JAK/STAT Signaling	0.251	0.012	#NUM!	CDKN1A
Macrophage Alternative Activation Signaling Pathway	0.247	0.0104	#NUM!	HLA-DOB,MARCO
Hepatic Fibrosis / Hepatic Stellate Cell Activation	0.247	0.0104	#NUM!	IL1R1,MYL4
Production of Nitric Oxide and Reactive Oxygen Species in Macrophages	0.247	0.0104	#NUM!	ORM1,ORM2
NOD1/2 Signaling Pathway	0.245	0.0104	#NUM!	SHARPIN,TLR10
Activation of NMDA receptors and postsynaptic events	0.245	0.0118	#NUM!	TUBB6
GNRH Signaling	0.245	0.0104	#NUM!	GNG11,GUCY1B1
Melatonin Degradation I	0.245	0.0118	#NUM!	LARGE2
Nicotine Degradation II	0.245	0.0118	#NUM!	LARGE2
FXR/RXR Activation	0.241	0.0103	#NUM!	ABCC2,CYP27A1
BAG2 Signaling Pathway	0.241	0.0116	#NUM!	CDKN1A
ILK Signaling	0.237	0.0102	#NUM!	MYL4,PARVB
Acetylcholine Receptor Signaling Pathway	0.235	0.0101	#NUM!	ACHE,GUCY1B1
Telomere Maintenance	0.232	0.0112	#NUM!	H2BC11
Opioid Signalling	0.229	0.0111	#NUM!	GNG11
Tuberculosis Latent Signaling Pathway	0.229	0.0111	#NUM!	GUCY1B1
Adrenomedullin signaling pathway	0.227	0.0099	#NUM!	BAD,GUCY1B1
Natural Killer Cell Signaling	0.225	0.00985	#NUM!	HLA-G,KIR3DL1
Acute Myeloid Leukemia Signaling	0.223	0.0109	#NUM!	BAD
Factors involved in megakaryocyte development and platelet production	0.22	0.0108	#NUM!	GATA1
Heparan Sulfate Biosynthesis (Late Stages)	0.217	0.0106	#NUM!	PRDX6
Class B/2 (Secretin family receptors)	0.215	0.0105	#NUM!	GNG11
Transcriptional regulation by RUNX3	0.212	0.0104	#NUM!	CDKN1A
Mitochondrial translation	0.209	0.0103	#NUM!	MRPS5
VEGF Signaling	0.209	0.0103	#NUM!	BAD
Mitochondrial protein degradation	0.207	0.0102	#NUM!	FECH
Small Cell Lung Cancer Signaling	0.207	0.0102	#NUM!	E2F1
ATM Signaling	0.201	0.01	#NUM!	CDKN1A
Apelin Cardiomyocyte Signaling Pathway	0.201	0.01	#NUM!	MYL4
Cellular response to heat stress	0.199	0.0099	#NUM!	BAG1
Heparan Sulfate Biosynthesis	0.199	0.0099	#NUM!	PRDX6
Communication between Innate and Adaptive Immune Cells	0	0.00956	2.236	HLA-G,IGHV1-46,IGHV3-53,IGHV3-64D,IGHV3-66,TLR10,TRAV12-2,TRAV21,TRAV8-2
TRIM21 Intracellular Antibody Signaling Pathway	0	0.00705	2	IGHV1-46,IGHV3-53,IGHV3-64D,IGHV3-66
IL-4 Signaling	0	0.00696	2	HLA-DOB,TRAV12-2,TRAV21,TRAV8-2
T Cell Receptor Signaling	0	0.00804	2	HLA-DOB,HLA-G,TRAV12-2,TRAV21,TRAV8-2
Lung Ionic Balance Signaling Pathway	0	0.00958	1.342	CCR4,CCR9,GPR146,GPR18,MC1R
G Protein Signaling Mediated by Tubby	0	0.00853	1	GNG11,TRAV12-2,TRAV21,TRAV8-2
Chaperone Mediated Autophagy Signaling Pathway	0	0.00942	0.816	ATP6V1G2,BAG1,RILP,TRAV12-2,TRAV21,TRAV8-2
RAR Activation	0	0.00924	0	CDKN1A,GUCY1B1,HOXB3,PDE9A
CTLA4 Signaling in Cytotoxic T Lymphocytes	0	0.0082	-2	HLA-DOB,HLA-G,TRAV12-2,TRAV21,TRAV8-2
NAD Signaling Pathway	0	0.00662	#NUM!	NT5E
Wound Healing Signaling Pathway	0	0.00402	#NUM!	IL1R1
Macrophage Classical Activation Signaling Pathway	0	0.00532	#NUM!	HLA-DOB
Role of Chondrocytes in Rheumatoid Arthritis Signaling Pathway	0	0.00694	#NUM!	IL1R1
Role of Osteoblasts in Rheumatoid Arthritis Signaling Pathway	0	0.00417	#NUM!	CTSD
Role of Osteoclasts in Rheumatoid Arthritis Signaling Pathway	0	0.00631	#NUM!	BAD,IL1R1
Neutrophil Extracellular Trap Signaling Pathway	0	0.00978	#NUM!	ATP5F1E,PLAAT1,PLAAT3,PRDX6
Neuregulin Signaling	0	0.00847	#NUM!	BAD
Circadian Rhythm Signaling	0	0.00741	#NUM!	GNG11,GUCY1B1
Leukocyte Extravasation Signaling	0	0.00515	#NUM!	RAP1GAP
Axonal Guidance Signaling	0	0.00774	#NUM!	ADAMTS13,GNG11,MYL4,TUBB6
Amyotrophic Lateral Sclerosis Signaling	0	0.00855	#NUM!	GPX1
Actin Cytoskeleton Signaling	0	0.00413	#NUM!	MYL4
Cachexia Signaling Pathway	0	0.00543	#NUM!	GUCY1B1,IL1R1
ISGylation Signaling Pathway	0	0.00917	#NUM!	TLR10
NFKBIE Signaling Pathway	0	0.00668	#NUM!	TRAV12-2,TRAV21,TRAV8-2
Sertoli Cell-Germ Cell Junction Signaling Pathway (Enhanced)	0	0.00847	#NUM!	GUCY1B1,IL1R1
NRF2-mediated Oxidative Stress Response	0	0.00741	#NUM!	ABCC2,CDC34
Phase II - Conjugation of compounds	0	0.00917	#NUM!	PODXL2
Glycosaminoglycan metabolism	0	0.00781	#NUM!	HYAL3
TCF dependent signaling in response to WNT	0	0.00505	#NUM!	H2BC11
TCR signaling	0	0.00794	#NUM!	CDC34
Mitotic Metaphase and Anaphase	0	0.00424	#NUM!	TUBB6
Signaling by ROBO receptors	0	0.00407	#NUM!	NELL2
ABC-family proteins mediated transport	0	0.00971	#NUM!	ABCC2
Beta-catenin independent WNT signaling	0	0.00488	#NUM!	GNG11
G alpha (q) signalling events	0	0.00575	#NUM!	GNG11
Interleukin-1 family signaling	0	0.00775	#NUM!	IL1R1
Cilium Assembly	0	0.0098	#NUM!	DYNC2H1,TUBB6
C-type lectin receptors (CLRs)	0	0.0069	#NUM!	CDC34
RHO GTPases Activate Formins	0	0.00714	#NUM!	TUBB6
RAF/MAP kinase cascade	0	0.00382	#NUM!	SPTB
HDR through Homologous Recombination (HRR) or Single Strand Annealing (SSA)	0	0.00877	#NUM!	H2BC11
Interleukin-4 and Interleukin-13 signaling	0	0.00901	#NUM!	CDKN1A
Keratinization	0	0.00463	#NUM!	KRT1
Intra-Golgi and retrograde Golgi-to-ER traffic	0	0.0098	#NUM!	KLC3,TUBB6
Mitotic Prometaphase	0	0.00488	#NUM!	TUBB6
DNA Replication Pre-Initiation	0	0.00962	#NUM!	H2BC11
Cell Cycle Checkpoints	0	0.00735	#NUM!	CDKN1A,H2BC11
Neddylation	0	0.00813	#NUM!	ANKRD9,CDKN1A
RHO GTPase cycle	0	0.00222	#NUM!	CKB
GPER1 signaling	0	0.00971	#NUM!	GNG11
KEAP1-NFE2L2 pathway	0	0.00658	#NUM!	CDKN1A
Autism Signaling Pathway	0	0.00971	#NUM!	CYP27A1,HLA-G,SLC6A8
NAFLD Signaling Pathway	0	0.00446	#NUM!	TLR10
Pancreatic Secretion Signaling Pathway	0	0.00412	#NUM!	GUCY1B1
Protein Sorting Signaling Pathway	0	0.00552	#NUM!	GUCY1B1
Sleep NREM Signaling Pathway	0	0.00862	#NUM!	GUCY1B1
WNT/SHH Axonal Guidance Signaling Pathway	0	0.00662	#NUM!	GUCY1B1
Cohesin Chromatin Regulation Pathway	0	0.0076	#NUM!	H2BC11,NCAPG2
Histone Modification Signaling Pathway	0	0.00667	#NUM!	KDM5D,NCAPG2
Nuclear Cytoskeleton Signaling Pathway	0	0.00905	#NUM!	KLC3,TUBB6
Hematoma Resolution Signaling Pathway	0	0.00772	#NUM!	ADIPOR1,CCR4
Glycation Signaling Pathway	0	0.00889	#NUM!	HAGH,MAOB
mRNA 3 Prime End Processing Signaling Pathway	0	0.0098	#NUM!	E2F1
Cyclophilin Signaling Pathway	0	0.00402	#NUM!	HLA-G
Hepatitis B Chronic Liver Pathogenesis Signaling Pathway	0	0.00532	#NUM!	BAD
Bone Mineralization Signaling Pathway	0	0.00694	#NUM!	PHOSPHO1
Regulation of Actin-based Motility by Rho	0	0.00901	#NUM!	MYL4
Clathrin-mediated Endocytosis Signaling	0	0.00957	#NUM!	ORM1,ORM2
IL-8 Signaling	0	0.00962	#NUM!	CR2,GNG11
Role of NFAT in Regulation of the Immune Response	0	0.0086	#NUM!	GNG11,HLA-DOB,IGHV1-46,IGHV3-53,IGHV3-64D,IGHV3-66,TRAV12-2,TRAV21,TRAV8-2
FcγRIIB Signaling in B Lymphocytes	0	0.0075	#NUM!	IGHV1-46,IGHV3-53,IGHV3-64D,IGHV3-66
CCR5 Signaling in Macrophages	0	0.00798	#NUM!	GNG11,TRAV12-2,TRAV21,TRAV8-2
Calcium-induced T Lymphocyte Apoptosis	0	0.0086	#NUM!	HLA-DOB,TRAV12-2,TRAV21,TRAV8-2
Cytotoxic T Lymphocyte-mediated Apoptosis of Target Cells	0	0.00935	#NUM!	HLA-G,TRAV12-2,TRAV21,TRAV8-2
fMLP Signaling in Neutrophils	0	0.00752	#NUM!	GNG11
CCR3 Signaling in Eosinophils	0	0.00735	#NUM!	GNG11
CD28 Signaling in T Helper Cells	0	0.00766	#NUM!	HLA-DOB,TRAV12-2,TRAV21,TRAV8-2
IL-15 Signaling	0	0.00759	#NUM!	IGHV1-46,IGHV3-53,IGHV3-64D,IGHV3-66
Virus Entry via Endocytic Pathways	0	0.00833	#NUM!	HLA-G
Dendritic Cell Maturation	0	0.00824	#NUM!	HLA-DOB,HLA-G,TRAV12-2,TRAV21,TRAV8-2
HIF1α Signaling	0	0.00476	#NUM!	CDKN1A
Renin-Angiotensin Signaling	0	0.0082	#NUM!	GUCY1B1
CDK5 Signaling	0	0.00943	#NUM!	GUCY1B1
ICOS-ICOSL Signaling in T Helper Cells	0	0.00977	#NUM!	BAD,HLA-DOB,TRAV12-2,TRAV21,TRAV8-2
Lipid Antigen Presentation by CD1	0	0.00725	#NUM!	TRAV12-2,TRAV21,TRAV8-2
HGF Signaling	0	0.00763	#NUM!	CDKN1A
HMGB1 Signaling	0	0.00625	#NUM!	IL1R1
Androgen Signaling	0	0.00571	#NUM!	GNG11
Germ Cell-Sertoli Cell Junction Signaling	0	0.00585	#NUM!	TUBB6
Type II Diabetes Mellitus Signaling	0	0.00658	#NUM!	ADIPOR1
Gα12/13 Signaling	0	0.00746	#NUM!	MYL4
p70S6K Signaling	0	0.00861	#NUM!	BAD,IGHV1-46,IGHV3-53,IGHV3-64D,IGHV3-66
Sphingosine-1-phosphate Signaling	0	0.0084	#NUM!	GUCY1B1
Systemic Lupus Erythematosus Signaling	0	0.00843	#NUM!	CD22,HLA-G,IGHV1-46,IGHV3-53,IGHV3-64D,IGHV3-66,TRAV12-2,TRAV21,TRAV8-2
AMPK Signaling	0	0.0082	#NUM!	CDKN1A,GNG11
PAK Signaling	0	0.00847	#NUM!	MYL4
RHOA Signaling	0	0.00813	#NUM!	MYL4
Role of Osteoblasts, Osteoclasts and Chondrocytes in Rheumatoid Arthritis	0	0.00873	#NUM!	BAD,IL1R1
Phospholipase C Signaling	0	0.0089	#NUM!	GNG11,GUCY1B1,IGHV1-46,IGHV3-53,IGHV3-64D,IGHV3-66,MYL4,TRAV12-2,TRAV21,TRAV8-2
Altered T Cell and B Cell Signaling in Rheumatoid Arthritis	0	0.00954	#NUM!	HLA-DOB,IGHV1-46,IGHV3-53,IGHV3-64D,IGHV3-66,TLR10,TRAV12-2,TRAV21,TRAV8-2
Role of Macrophages, Fibroblasts and Endothelial Cells in Rheumatoid Arthritis	0	0.00593	#NUM!	IL1R1,TLR10
Role of NFAT in Cardiac Hypertrophy	0	0.00873	#NUM!	GNG11,GUCY1B1
Regulation of IL-2 Expression in Activated and Anergic T Lymphocytes	0	0.00642	#NUM!	TRAV12-2,TRAV21,TRAV8-2
NUR77 Signaling in T Lymphocytes	0	0.00963	#NUM!	HLA-DOB,HLA-G,TRAV12-2,TRAV21,TRAV8-2
PKCθ Signaling in T Lymphocytes	0	0.00714	#NUM!	HLA-DOB,TRAV12-2,TRAV21,TRAV8-2
Antiproliferative Role of TOB in T Cell Signaling	0	0.00939	#NUM!	CDC34,TRAV12-2,TRAV21,TRAV8-2
PI3K Signaling in B Lymphocytes	0	0.00845	#NUM!	CR2,IGHV1-46,IGHV3-53,IGHV3-64D,IGHV3-66
Dopamine-DARPP32 Feedback in cAMP Signaling	0	0.00562	#NUM!	GUCY1B1
Signaling by Rho Family GTPases	0	0.00749	#NUM!	GNG11,MYL4
RHOGDI Signaling	0	0.00909	#NUM!	GNG11,MYL4
Gap Junction Signaling	0	0.00896	#NUM!	GUCY1B1,TUBB6,YBX3
Hematopoiesis from Pluripotent Stem Cells	0	0.0067	#NUM!	TRAV12-2,TRAV21,TRAV8-2
D-myo-inositol-5-phosphate Metabolism	0	0.0049	#NUM!	PHOSPHO1
D-myo-inositol (1,4,5,6)-Tetrakisphosphate Biosynthesis	0	0.00529	#NUM!	PHOSPHO1
Superpathway of Inositol Phosphate Compounds	0	0.00415	#NUM!	PHOSPHO1
D-myo-inositol (3,4,5,6)-tetrakisphosphate Biosynthesis	0	0.00529	#NUM!	PHOSPHO1
3-phosphoinositide Degradation	0	0.005	#NUM!	PHOSPHO1
3-phosphoinositide Biosynthesis	0	0.00465	#NUM!	PHOSPHO1
Gαq Signaling	0	0.00592	#NUM!	GNG11
TEC Kinase Signaling	0	0.00692	#NUM!	GNG11,TRAV12-2,TRAV21,TRAV8-2
Oxidative Phosphorylation	0	0.00926	#NUM!	ATP5F1E
ERK/MAPK Signaling	0	0.00455	#NUM!	BAD
SAPK/JNK Signaling	0	0.00797	#NUM!	GNG11,TRAV12-2,TRAV21,TRAV8-2
Nitric Oxide Signaling in the Cardiovascular System	0	0.00833	#NUM!	GUCY1B1
Xenobiotic Metabolism Signaling	0	0.00906	#NUM!	ABCC2,MAOB,SMOX
Insulin Receptor Signaling	0	0.00775	#NUM!	BAD
PPAR Signaling	0	0.00926	#NUM!	IL1R1
IGF-1 Signaling	0	0.00952	#NUM!	BAD
p38 MAPK Signaling	0	0.00806	#NUM!	IL1R1
Apoptosis Signaling	0	0.00943	#NUM!	BAD
NF-κB Signaling	0	0.00876	#NUM!	IL1R1,TLR10,TRAV12-2,TRAV21,TRAV8-2
IL-6 Signaling	0	0.00775	#NUM!	IL1R1
Autophagy	0	0.00913	#NUM!	BAD,E2F1
Osteoarthritis Pathway	0	0.0042	#NUM!	IL1R1
Sirtuin Signaling Pathway	0	0.00673	#NUM!	ATP5F1E,E2F1
Th17 Activation Pathway	0	0.00816	#NUM!	IL1R1,TRAV12-2,TRAV21,TRAV8-2
Cardiac Hypertrophy Signaling (Enhanced)	0	0.00745	#NUM!	GNG11,GUCY1B1,IL1R1,PDE9A
Synaptogenesis Signaling Pathway	0	0.00949	#NUM!	BAD,CNTNAP1,GUCY1B1
Systemic Lupus Erythematosus in T Cell Signaling Pathway	0	0.00775	#NUM!	HLA-DOB,HLA-G,TRAV12-2,TRAV21,TRAV8-2
Systemic Lupus Erythematosus in B Cell Signaling Pathway	0	0.00824	#NUM!	BAD,CD22,IGHV1-46,IGHV3-53,IGHV3-64D,IGHV3-66
Senescence Pathway	0	0.00664	#NUM!	CDKN1A,E2F1
White Adipose Tissue Browning Pathway	0	0.00719	#NUM!	GUCY1B1
Inhibition of ARE-Mediated mRNA Degradation Pathway	0	0.00617	#NUM!	ZNF331
Hepatic Fibrosis Signaling Pathway	0	0.00481	#NUM!	IL1R1,MYL4
Necroptosis Signaling Pathway	0	0.00613	#NUM!	SHARPIN
Xenobiotic Metabolism CAR Signaling Pathway	0	0.00429	#NUM!	ABCC2
Insulin Secretion Signaling Pathway	0	0.00358	#NUM!	GUCY1B1
Regulation of the Epithelial Mesenchymal Transition by Growth Factors Pathway	0	0.00515	#NUM!	MEST
Coronavirus Pathogenesis Pathway	0	0.00474	#NUM!	E2F1
Coronavirus Replication Pathway	0	0.00602	#NUM!	TUBB6
MSP-RON Signaling in Macrophages Pathway	0	0.00833	#NUM!	HLA-DOB
Calcium Signaling	0	0.00459	#NUM!	MYL4
Ephrin Receptor Signaling	0	0.00495	#NUM!	GNG11

## Sheet: Sheet7
Table S7: Overlapping genes MM>0.8 and significant DEGs
ensembl_gene_id	hgnc_symbol	MM_yellow	LogRatio_baseline	PValue_baseline	adjusted p Value_baseline	LogRatio_3months	PValue_3months	adjusted p Value_3months
ENSG00000137198	GMPR	0.930435	-1.59	0.000219	0.0121	-1.494	0.000296	0.0145
ENSG00000283633	NA	0.925163	-1.438	0.000509	0.0198	-1.546	9.79E-05	0.00711
ENSG00000179526	SHARPIN	0.920861	-1.391	2.10E-07	0.000105	-1.553	1.54E-09	3.54E-06
ENSG00000185340	GAS2L1	0.920617	-1.337	6.43E-05	0.00563	-1.508	2.66E-06	0.000653
ENSG00000099804	CDC34	0.914112	-1.314	7.95E-06	0.00161	-1.371	1.19E-06	0.000407
ENSG00000158856	DMTN	0.911466	-1.543	2.10E-06	0.000675	-1.51	1.31E-06	0.00044
ENSG00000162367	TAL1	0.908455	-1.267	0.000226	0.0123	-1.38	2.87E-05	0.00331
ENSG00000212864	RNF208	0.907599	-1.341	0.00186	0.0401	-1.985	1.76E-06	0.000546
ENSG00000290838	NCF1B	0.906819	-1.172	7.13E-05	0.00611	-1.163	3.95E-05	0.004
ENSG00000167671	UBXN6	0.906474	-1.334	2.89E-07	0.000137	-1.457	5.26E-09	7.70E-06
ENSG00000100558	PLEK2	0.903939	-2.154	3.17E-05	0.0037	-1.833	0.000202	0.0114
ENSG00000013306	SLC25A39	0.901881	-1.399	3.86E-05	0.00425	-1.546	2.13E-06	0.000602
ENSG00000168477	TNXB	0.899015	-1.327	0.00101	0.0296	-1.28	0.000903	0.0296
ENSG00000205309	NT5M	0.894878	-1.643	0.000404	0.0173	-1.742	9.38E-05	0.0069
ENSG00000136732	GYPC	0.892591	-1.24	7.08E-06	0.00147	-1.433	6.30E-08	4.94E-05
ENSG00000105610	KLF1	0.891228	-2.175	1.66E-05	0.00246	-1.939	6.25E-05	0.00531
ENSG00000141469	SLC14A1	0.883795	-1.778	8.51E-05	0.0068	-1.556	0.000336	0.0157
ENSG00000117592	PRDX6	0.880663	-1.518	8.97E-05	0.00705	-1.62	1.32E-05	0.00191
ENSG00000168785	TSPAN5	0.880412	-1.34	0.000409	0.0174	-1.145	0.00163	0.0429
ENSG00000107262	BAG1	0.879046	-1.198	0.000238	0.0126	-1.243	7.02E-05	0.00571
ENSG00000165682	CLEC1B	0.874272	-1.587	1.87E-06	0.00062	-1.433	6.98E-06	0.00125
ENSG00000182512	GLRX5	0.873857	-1.734	2.07E-07	0.000105	-1.546	1.37E-06	0.000442
ENSG00000103148	NPRL3	0.870154	-1.444	1.23E-05	0.00208	-1.564	7.88E-07	0.000318
ENSG00000159335	PTMS	0.869411	-1.392	2.93E-05	0.00367	-1.172	0.000242	0.013
ENSG00000102145	GATA1	0.865749	-1.287	0.000108	0.0078	-1.159	0.000275	0.0141
ENSG00000104903	LYL1	0.863039	-1.037	0.000395	0.0171	-1.12	6.63E-05	0.00554
ENSG00000204424	LY6G6F	0.862051	-1.478	0.00184	0.0401	-2.013	1.09E-05	0.0017
ENSG00000130821	SLC6A8	0.854595	-2.037	2.10E-07	0.000105	-1.844	9.70E-07	0.000364
ENSG00000132819	RBM38	0.844758	-1.114	1.41E-05	0.00223	-1.011	3.94E-05	0.004
ENSG00000225528	TMA7B	0.842225	-1.176	0.00237	0.0463	-1.386	0.000197	0.0111
ENSG00000070182	SPTB	0.836626	-1.443	0.00119	0.0319	-1.751	4.39E-05	0.00426
ENSG00000063854	HAGH	0.835805	-1.215	1.44E-05	0.00224	-1.33	7.49E-07	0.000317
ENSG00000073792	IGF2BP2	0.834643	-1.59	2.05E-08	1.98E-05	-1.498	3.45E-08	3.48E-05
ENSG00000167705	RILP	0.83464	-1.077	3.29E-05	0.00373	-1.197	1.47E-06	0.000466
ENSG00000260979	USP7-AS1	0.825897	-1.638	0.000199	0.0114	-1.707	5.05E-05	0.00471
ENSG00000105701	FKBP8	0.82435	-1.233	1.05E-09	3.62E-06	-1.313	1.28E-11	4.12E-08
ENSG00000233276	GPX1	0.821396	-1.402	9.99E-07	0.000395	-1.44	1.64E-07	0.000101
ENSG00000136840	ST6GALNAC4	0.817864	-1.214	2.88E-05	0.00365	-1.506	6.44E-08	4.94E-05
ENSG00000136908	DPM2	0.812244	-1.208	6.78E-06	0.00145	-1.272	7.68E-07	0.000317
ENSG00000124098	FAM210B	0.811661	-1.156	0.000614	0.0223	-1.297	6.25E-05	0.00531
ENSG00000167768	KRT1	0.808096	-3.33	1.65E-09	3.62E-06	-3.007	1.31E-08	1.51E-05
ENSG00000236279	CLEC2L	0.80567	-2.065	0.000613	0.0223	-2.506	2.11E-05	0.00272
ENSG00000060138	YBX3	0.802634	-1.479	0.000117	0.00822	-1.514	3.94E-05	0.004

## Sheet: Sheet8
Table S8: Predicted frequencies of all cell types
Cell_Type	Timepoint	percent_zero	Q1	Median	Q3
Neutrophils	BL	0	32.9501	34.4121	36.9181
Neutrophils	3m	0	30.4895	38.5955	39.6856
T.cells.CD8	BL	0	7.23276	8.82957	10.1731
T.cells.CD8	3m	0	8.5536	12.8146	14.4251
Monocytes	BL	0	7.26085	9.25053	10.8339
Monocytes	3m	0	5.5799	8.15174	10.7391
T.cells.regulatory..Tregs.	BL	0	6.2522	7.16956	9.28458
T.cells.regulatory..Tregs.	3m	0	6.30126	9.26437	9.97231
NK.cells.resting	BL	0	3.27866	4.73547	8.90062
NK.cells.resting	3m	7.69231	1.31445	5.71036	8.47229
B.cells.naive	BL	7.69231	3.22806	3.74516	4.71326
B.cells.naive	3m	7.69231	2.42031	4.63323	5.47894
Mast.cells.resting	BL	0	2.45021	2.87702	3.87674
Mast.cells.resting	3m	0	3.23987	5.0458	5.18496
T.cells.CD4.memory.activated	BL	30.7692	0	0.775485	1.13517
T.cells.CD4.memory.activated	3m	15.3846	0.469887	0.908754	1.59025
NK.cells.activated	BL	23.0769	0.225435	0.596828	0.968546
NK.cells.activated	3m	30.7692	0	1.39567	3.19953
Plasma.cells	BL	38.4615	0	0.0269961	0.75539
Plasma.cells	3m	15.3846	0.404133	0.997325	1.7864
T.cells.CD4.memory.resting	BL	38.4615	0	0.471197	2.41852
T.cells.CD4.memory.resting	3m	46.1538	0	0.128485	2.23388
Macrophages.M0	BL	15.3846	0.29057	0.994435	1.39094
Macrophages.M0	3m	53.8462	0	0	0.363204
B.cells.memory	BL	76.9231	0	0	0
B.cells.memory	3m	53.8462	0	0	0.64809
Dendritic.cells.resting	BL	84.6154	0	0	0
Dendritic.cells.resting	3m	69.2308	0	0	0.101963
Dendritic.cells.activated	BL	92.3077	0	0	0
Dendritic.cells.activated	3m	76.9231	0	0	0
Macrophages.M2	BL	76.9231	0	0	0
Macrophages.M2	3m	76.9231	0	0	0
T.cells.CD4.naive	BL	92.3077	0	0	0
T.cells.CD4.naive	3m	84.6154	0	0	0
Macrophages.M1	BL	100	0	0	0
Macrophages.M1	3m	92.3077	0	0	0
T.cells.gamma.delta	BL	92.3077	0	0	0
T.cells.gamma.delta	3m	100	0	0	0
Mast.cells.activated	BL	100	0	0	0
Mast.cells.activated	3m	100	0	0	0
Eosinophils	BL	100	0	0	0
Eosinophils	3m	100	0	0	0
T.cells.follicular.helper	BL	100	0	0	0
T.cells.follicular.helper	3m	100	0	0	0

## Sheet: Sheet9
Table S9: Wilcoxon rank-sum (Mann–Whitney U) tests comparing immune-cell fractions between responder and non-responder for each immune cells at each timepoint
Cell_Type	Timepoint	p_value	adjusted_p
B.cells.naive	baseline	0.943057	0.943057
B.cells.naive	3months	0.830324	0.943057
Macrophages.M0	baseline	0.567176	0.74049
Macrophages.M0	3months	0.697827	0.943057
Mast.cells.resting	baseline	0.830324	0.905808
Mast.cells.resting	3months	0.353111	0.943057
Monocytes	baseline	0.617075	0.74049
Monocytes	3months	0.830324	0.943057
NK.cells.activated	baseline	0.518008	0.74049
NK.cells.activated	3months	0.218204	0.943057
NK.cells.resting	baseline	0.353111	0.74049
NK.cells.resting	3months	0.830324	0.943057
Neutrophils	baseline	0.133614	0.74049
Neutrophils	3months	0.943057	0.943057
Plasma.cells	baseline	0.339485	0.74049
Plasma.cells	3months	0.720617	0.943057
T.cells.CD4.memory.activated	baseline	0.384757	0.74049
T.cells.CD4.memory.activated	3months	0.886248	0.943057
T.cells.CD4.memory.resting	baseline	0.508432	0.74049
T.cells.CD4.memory.resting	3months	0.763775	0.943057
T.cells.CD8	baseline	0.353111	0.74049
T.cells.CD8	3months	0.224639	0.943057
T.cells.regulatory..Tregs.	baseline	0.432035	0.74049
T.cells.regulatory..Tregs.	3months	0.353111	0.943057
